# Supplementary material for: Classification of Single Particles from Human Cell Extract Reveals Distinct Structures
Source: Cell Rep. Author manuscript; Available in PMC 2018 Aug 25. (PMC6109231; doi:10.1016/j.celrep.2018.06.022)
Supplement: 2 [file NIHMS981695-supplement-2.xlsx]

## Sheet: XIC_fraction-4_complexes
clustid	neighborhood	complex_name	complex_area_avg	minimum_complex_mw[kDa]	total_subunits	subunits_identified	complex_coverage
3463	506	3463	3578800000	185.4	10	10	1
6537		6537	3551000000	131.6	2	2	1
1131	123	DGCR8-NCL complex	3530000000	76.6	2	1	0.5
3282		CD28-transactivation complex	3530000000	76.6	2	1	0.5
2135		2135	3410000000	11.7	2	1	0.5
4873		4873	3410000000	11.7	2	1	0.5
1791	506	60S ribosomal subunit, cytoplasmic	3031638298	857.9	47	41	0.87234
4087		4087	2953541667	452.1	24	20	0.833333
546		TRBP containing complex (DICER, RPL7A, EIF6, MOV10 and subunits of the 60S ribosomal particle)	2948928000	726.6	25	23	0.92
1838		1838	2883333333	44.8	3	2	0.666667
2784		2784	2871000000	564.2	15	14	0.933333
3635	506	3635	2844750000	53.4	4	4	1
5947	506	Ribosome, cytoplasmic	2798860000	1424.7	80	71	0.8875
4947		4947	2523800000	65.6	5	5	1
4184	506	40S ribosomal subunit, cytoplasmic	2451025806	557.3	31	29	0.935484
139	506	Nop56p-associated pre-rRNA complex	2163808654	3158.1	104	87	0.836538
6646		6646	2030000000	111.3	2	2	1
3481		3481	2023000000	179.7	2	2	1
3688		GR-hnRNP U complex	1970000000	90.5	2	1	0.5
946		946	1901166667	523.6	3	3	1
5799		CTCF-nucleophosmin complex	1815000000	32.6	2	1	0.5
2468		2468	1763259632	3803.9	143	111	0.776224
272		272	1692559712	3309.1	139	101	0.726619
4381	123	DGCR8 multiprotein complex	1677181818	798.4	11	10	0.909091
5385		5385	1675000000	14.5	2	1	0.5
1467		1467	1663102326	1271.9	43	35	0.813953
5437		IGF2BP1 complex	1654666667	545.4	9	9	1
4016		4016	1582200000	216.1	6	6	1
891	1	TNF-alpha/NF-kappa B signaling complex 6	1578000000	273.8	14	8	0.571429
6600		GAIT complex	1572250000	263.7	4	3	0.75
5761		5761	1484500000	108	2	2	1
3396		3396	1450000000	14.8	2	1	0.5
726		RNA pol II containing coactivator complex Tat-SF	1430020000	379.4	5	3	0.6
4431	42	Ku antigen complex	1354500000	152.5	2	2	1
1594		Actin-ribonucleoprotein complex (POLR2A, GTF2F1, HNRNPU)	1345700000	365.7	3	3	1
1914	506	1914	1324000000	48.2	3	3	1
692	507	692	1316000000	102.5	2	2	1
2581	42	WRN-Ku70-Ku80-PARP1 complex	1314750000	265.5	4	3	0.75
6187		BAG1-HSC70 complex	1295000000	70.9	2	1	0.5
6446		6446	1275000000	113	2	1	0.5
4767		4767	1251300000	69	2	2	1
1083	166	1083	1250000000	63.1	2	2	1
1697	506	1697	1225000000	11.5	2	1	0.5
3028		3028	1215000000	56.5	2	1	0.5
5667		5667	1215000000	56.5	2	1	0.5
4125		ARF-Mule complex	1211868502	514.2	3	2	0.666667
3403	555	3403	1204285714	198.6	7	5	0.714286
2870	60	POLR2A-CCNT1-CDK9-NCL-LEM6-CPSF2 complex	1186216667	374.2	6	3	0.5
4742	434	PSF-p54(nrb) complex	1160000000	130.3	2	2	1
3540	507	3540	1157333333	138.7	3	3	1
727	166	prohibitin 2 complex, mitochondrial	1136640000	159	5	5	1
2629	42	NCOA6-DNA-PK-Ku-PARP1 complex	1132600000	734.3	5	4	0.8
4906		4906	1130000000	38.4	2	1	0.5
2851		2851	1125000000	38.7	2	1	0.5
2368	434	snRNP-free U1A (SF-A) complex	1124250000	230.7	4	4	1
1811	166	1811	1118000000	296.9	6	5	0.833333
171	3	171	1117620587	228.5	5	4	0.8
271		271	1110000000	141.3	3	2	0.666667
764	507	764	1103000000	235.8	4	4	1
2497	398	2497	1040211111	729.1	9	9	1
6038	42	DNA-PK-Ku complex	1037666667	621.3	3	3	1
1049		1049	1037540000	235.6	5	3	0.6
5619	856	5619	1033333333	74.6	3	2	0.666667
2596		2596	1025000000	145.5	3	3	1
6324	910	TRBP containing complex (DICER, TRBP, AGO2, RPL7A, EIF6, MOV10)	1006050000	427.7	6	5	0.833333
466		466	1003175000	261.7	4	3	0.75
3740		3740	994250000	150	4	2	0.5
4251		4251	994100000	124.9	4	2	0.5
2133		H2AX complex I	994000000	351.8	7	4	0.571429
3824	166	3824	9.75429e+08	345.3	7	6	0.857143
6483		6483	9.63667e+08	284.4	3	3	1
2037	166	2037	9.56333e+08	94.6	3	3	1
402	42	TRF2-Ku complex	9.18133e+08	212.1	3	3	1
1794	555	ILF3-XPO5 complex	910000000	95.3	2	1	0.5
2887		DGCR8-ILF3 complex	910000000	95.3	2	1	0.5
3822		3822	910000000	32.8	2	1	0.5
865	123	865	910000000	13	2	1	0.5
5482	42	DNA-PK-Ku-eIF2-NF90-NF45 complex	907750000	885.2	8	8	1
1875	42	Ku antigen-YY1-alphaMyHC promoter complex	9.07667e+08	197.2	3	3	1
4549	42	4549	903000000	152.5	3	2	0.666667
3003	42	DEAF1- complex	903000000	152.5	3	2	0.666667
4033	42	Ku antigen-NARG1 complex	903000000	152.5	3	2	0.666667
3520	42	Ku70/Ku86/Werner complex	903000000	152.5	3	2	0.666667
2041	42	PCNA-KU antigen complex	903000000	152.5	3	2	0.666667
3125		GammaH2AFX-NDHII-Ku70-DNA complex	9.00333e+08	210.7	3	2	0.666667
3469		3469	889000000	98.9	3	3	1
1260	52	1260	881500000	99.5	2	2	1
536	507	536	877075000	175.6	4	4	1
4175	507	4175	872100000	121.7	3	3	1
4007		4007	8.69574e+08	494.3	6	6	1
4265	166	4265	8.68147e+08	456.2	15	13	0.866667
3295	585	3295	865000000	191.5	2	1	0.5
3587		CLTC-PI4K2A complex	865000000	191.5	2	1	0.5
5550		5550	865000000	191.5	2	1	0.5
3832	434	p54(nrb)-PSF-matrin3 complex	856000000	224.9	3	3	1
6996		6996	824100000	107.4	3	3	1
1470		1470	805000000	88.3	3	2	0.666667
6526	166	6526	7.89581e+08	680.1	21	18	0.857143
3017	42	MGC1-DNA-PKcs-Ku complex	778250000	621.3	4	3	0.75
957	42	Vigilin-DNA-PK-Ku antigen complex	778250000	621.3	4	3	0.75
1957	42	Rap1 complex	772000000	523.1	7	6	0.857143
4122	30	4122	758025000	1526.3	28	24	0.857143
500	123	Large Drosha complex	743735000	1166.6	20	17	0.85
4181	507	4181	7.40043e+08	351.5	7	7	1
3802	166	3802	732420000	327	10	7	0.7
3836	159	3836	726421821	836.8	15	13	0.866667
3412		Profilin 1 complex	7.25833e+08	351.7	6	3	0.5
6693		6693	715000000	325.2	4	3	0.75
1937		1937	7.14322e+08	448.7	9	8	0.888889
4394	166	4394	704600000	121.8	2	2	1
4963	398	4963	703000000	246.7	3	3	1
2744		P53-BARD1-Ku70 complex	692000000	113.4	3	2	0.666667
6684	507	6684	6.76717e+08	275.4	6	6	1
3867	398	Multisynthetase complex	6.74091e+08	927.9	11	11	1
1213	166	1213	667800000	235.2	10	8	0.8
4046		4046	663500000	125.2	4	2	0.5
1274	42	DHX9-ADAR-vigilin-DNA-PK-Ku antigen complex	6.58533e+08	898.2	6	5	0.833333
5910	166	5910	654775000	164	8	7	0.875
1408		1408	650900000	86.7	4	3	0.75
52		52	650500000	114.1	2	2	1
4092	847	4092	645412500	203.5	8	5	0.625
6416		6416	6.45367e+08	740.2	9	6	0.666667
4227	166	4227	641240000	213.9	5	5	1
2241	507	2241	6.36383e+08	222.3	6	5	0.833333
2955	398	2955	6.33636e+08	819.7	11	11	1
1960		1960	6.30144e+08	557	9	5	0.555556
3797		3797	6.28367e+08	219.5	3	3	1
3915		H2AX complex II	624850000	234.9	10	5	0.5
3298	398	3298	615500000	110.6	2	2	1
4985		4985	6.10536e+08	479.5	11	9	0.818182
673		673	607850000	28.2	2	2	1
3293	42	3293	601500000	551.5	2	2	1
5358	166	5358	599500000	61.1	4	4	1
926	47	926	5.98569e+08	572.1	13	9	0.692308
4387		4387	5.98367e+08	259.7	3	2	0.666667
1792		1792	5.82167e+08	299	3	2	0.666667
789	434	789	580000000	130.3	4	2	0.5
4770	398	4770	5.78667e+08	211.7	3	3	1
7000	205	7000	578500000	538.6	4	2	0.5
4983	398	4983	5.77727e+08	757.4	11	10	0.909091
5421	315	CDC5L core complex	5.72483e+08	594.1	6	6	1
110	123	110	569800000	346.8	5	5	1
2362	42	53BP1-containing complex	557620000	365.9	5	3	0.6
4025	158	4025	5.51667e+08	191.6	6	4	0.666667
4456	738	4456	548725000	295.6	4	4	1
6225	166	6225	545000000	90	5	5	1
6489	828	Condensin I-PARP-1-XRCC1 complex	5.43143e+08	749.6	7	6	0.857143
448	738	448	535725000	294.9	4	4	1
1647	166	F1F0-ATP synthase, mitochondrial	526325000	269.3	16	10	0.625
1014	182	1014	520000000	118	2	1	0.5
6242		6242	520000000	118	2	1	0.5
5840		5840	515000000	65.4	2	1	0.5
3834		3834	5.13667e+08	59.1	3	2	0.666667
1652		1652	5.11283e+08	438.4	6	4	0.666667
1808	3	SRm160-SRm300 complex	510500000	401.7	2	2	1
4541		Toposome	5.09286e+08	690.5	7	6	0.857143
4174		4174	5.05567e+08	195.9	3	3	1
7005	5	7005	5.05333e+08	180.7	3	3	1
1609		1609	4.97933e+08	96.8	3	2	0.666667
3656		3656	487750000	268.4	8	5	0.625
5084		5084	4.87683e+08	365	6	6	1
5189		5189	4.80882e+08	574	11	9	0.818182
6394	152	6394	478000000	222.2	2	2	1
6158		6158	4.77633e+08	218.5	3	2	0.666667
6764		6764	455700000	117.6	4	4	1
6824	166	6824	4.54167e+08	90	6	5	0.833333
4188		4188	450500000	24.7	2	2	1
1431	236	1431	450325000	246.3	4	4	1
1549		1549	447000000	80	2	2	1
6093	236	6093	444825000	342	4	3	0.75
6138	166	6138	4.42667e+08	37.8	3	3	1
6780	52	6780	431500000	49.9	2	1	0.5
4380	52	4380	431200000	212.3	5	3	0.6
1924		1924	422910000	223	10	5	0.5
1066	856	1066	420000000	36.2	2	1	0.5
5268		5268	417500000	67.5	2	1	0.5
4958		4958	413000000	163.8	2	2	1
671	828	CAP(C)-CAP(E) complex	411500000	282.7	2	2	1
4952	827	4952	4.10543e+08	431.9	7	5	0.714286
440	5	440	409750000	302.5	4	4	1
6304	236	6304	4.08757e+08	416.8	7	5	0.714286
4741	42	TERF2-RAP1 complex	4.07714e+08	410.1	7	5	0.714286
1655	507	1655	3.98767e+08	119.5	3	3	1
6325		6325	393487500	640	8	7	0.875
6433		6433	387500000	88.5	2	2	1
1134		1134	386500000	18	2	1	0.5
6710		6710	386500000	18	2	1	0.5
5472	315	CDC5L complex	385830000	2302.6	30	22	0.733333
1055		1055	3.84667e+08	150.1	3	3	1
2009		2009	384100000	356	2	2	1
5197		5197	3.78557e+08	498.6	7	5	0.714286
5636	279	5636	378000000	558.6	2	2	1
4239	856	4239	3.75667e+08	67	3	2	0.666667
2065		2065	375000000	93.3	3	2	0.666667
3002	236	3002	372075000	221.6	4	3	0.75
5745	123	5745	371500000	95.6	2	2	1
6071		6071	3.63582e+08	354.2	11	7	0.636364
2862		2862	3.60667e+08	74.8	3	2	0.666667
5951	236	5951	359650000	171.5	2	2	1
3316		3316	3.54967e+08	187	3	2	0.666667
5753		FILIP1-FLNA complex	354000000	280.6	2	1	0.5
12		12	354000000	61	2	1	0.5
6053		6053	354000000	61	2	1	0.5
600		600	349750000	81.2	4	2	0.5
3572	3	C complex spliceosome	3.43494e+08	4276.7	80	56	0.7
5010	390	5010	334000000	66	2	1	0.5
3059	123	3059	333000000	168.9	2	2	1
3660	166	3660	331000000	66.7	5	4	0.8
1198		1198	330000000	57.2	2	1	0.5
2355	738	2355	329450000	130.2	2	2	1
6188		6188	3.24333e+08	900.2	6	6	1
168	152	168	3.18667e+08	222.2	3	2	0.666667
2923		2923	315800000	106.9	2	2	1
4439	478	4439	315000000	31.1	2	1	0.5
5261		5261	315000000	31.1	2	1	0.5
2877	3	SRm160/300 complex	313600000	515.2	5	5	1
1474	47	FACT complex	311000000	200.8	2	2	1
4744		4744	310700000	135.6	6	3	0.5
693	507	693	308000000	163.9	3	3	1
6540	112	6540	307500000	62.3	2	1	0.5
1774	478	1774	306000000	187.3	3	2	0.666667
5592		5592	3.00967e+08	286.8	3	2	0.666667
3667		3667	300800000	257	5	4	0.8
4002	527	4002	299000000	51.1	2	1	0.5
5906	236	5906	2.98471e+08	402.5	7	5	0.714286
6708		6708	2.92667e+08	36.8	3	2	0.666667
315	3	6S methyltransferase complex	2.91667e+08	27.2	3	2	0.666667
6521	117	TIP49-TIP48-BAF53 complex	2.90933e+08	148.7	3	3	1
1847	7	1847	288300000	137.7	2	2	1
1759		1759	288050000	113.3	2	2	1
5293		5293	2.85267e+08	159.4	3	2	0.666667
2606		2606	285200000	386.7	5	4	0.8
5618	52	5618	283250000	121.2	4	2	0.5
178	123	178	282000000	93.9	2	2	1
3368	601	3368	2.81659e+08	174.3	3	2	0.666667
70		70	279500000	138.2	4	4	1
3983	123	3983	2.78333e+08	137.7	3	3	1
5775	828	DNA ligase IV-condensin complex	2.74333e+08	282.7	3	2	0.666667
6021	159	6021	273425000	343.7	4	4	1
4915		4915	2.72667e+08	144.2	3	2	0.666667
6310	123	6310	270960000	232.5	5	5	1
883		883	2.70667e+08	113.2	3	2	0.666667
2637	3	18S U11/U12 snRNP	2.67254e+08	911.9	24	14	0.583333
1168	166	1168	266500000	12.6	2	1	0.5
5712		5712	2.65333e+08	68.6	3	2	0.666667
4619		4619	2.65033e+08	393.5	3	3	1
2551	8	2551	2.63333e+08	358.1	3	3	1
6329	3	6329	2.58294e+08	3455.1	46	40	0.869565
978		978	252584448	321.9	8	4	0.5
4337	279	4337	252000000	558.6	3	2	0.666667
4894	267	4894	251860000	726.5	5	5	1
605	828	Condensin I complex	250400000	636.6	5	5	1
706		706	2.49233e+08	236.2	3	3	1
4053	477	HCF-1 complex	2.46689e+08	1098	18	13	0.722222
4236	3	Exon junction complex (mRNA splicing-dependent)	245500000	375.7	2	2	1
735	267	735	243287500	1186.1	8	6	0.75
3449	103	3449	238750000	89.5	4	2	0.5
5818	198	CF IIAm complex (Cleavage factor IIAm complex)	236676271	549.6	16	9	0.5625
6134		6134	236500000	120.9	2	1	0.5
4516	4	4516	234500000	185.4	4	3	0.75
6661	464	6661	233450000	85	4	2	0.5
845	3	SMN1-SIP1-SNRP complex	230300000	114.9	7	6	0.857143
4307		4307	2.27842e+08	174.2	5	3	0.6
3883	3	3883	2.26371e+08	2490	24	22	0.916667
5119	267	5119	226325000	655.1	4	4	1
4193	3	4193	226200000	97.2	2	2	1
5682		BRCA1-HDAC1-HDAC2 complex	2.25333e+08	110.4	3	2	0.666667
5141	267	5141	2.24329e+08	910.3	7	7	1
4544	3	SF3b complex	222325000	462.9	8	7	0.875
3954	123	3954	222000000	168.9	3	2	0.666667
2546	112	2546	2.20933e+08	202.5	3	2	0.666667
1644	3	20S methylosome-SmD complex	218750000	27.2	4	2	0.5
5862	8	Mi2/NuRD complex	2.17471e+08	531.5	7	7	1
6366	158	6366	216000000	70.9	2	2	1
1362		Splicing-associated factors complex	215620000	225.9	5	5	1
5812		5812	213200000	66.5	2	2	1
4226	828	4226	212340000	519.9	5	5	1
4655		4655	2.12189e+08	798.5	18	16	0.888889
5724	3	5724	2.12068e+08	2344.6	41	32	0.780488
1094		1094	211500000	49.2	2	1	0.5
6385	363	ATR-HDAC2-CHD4 complex	2.11333e+08	273.2	3	2	0.666667
672		672	2.09817e+08	253.6	6	4	0.666667
1182		1182	2.07427e+08	208.3	4	3	0.75
263	828	Condensin II	207380000	650.6	5	5	1
5161	47	FACT-NEK9 complex	2.07333e+08	200.8	3	2	0.666667
6287	916	6287	2.06967e+08	210.6	4	2	0.5
5163	236	5163	206460000	196.2	5	3	0.6
6108	3	17S U2 snRNP	2.06452e+08	1430.4	33	26	0.787879
4382		4382	205900000	83.4	2	2	1
6623	166	6623	205400000	30.1	3	2	0.666667
3869	103	3869	205000000	110.9	3	2	0.666667
2968	115	XFIM complex	204640000	467.8	5	5	1
6921		6921	203400000	613.9	5	3	0.6
5063	146	5063	202875000	195.5	4	2	0.5
3744		3744	202500000	157.8	2	1	0.5
335		335	202500000	50.2	2	1	0.5
4956	3	20S methylosome and RG-containing Sm protein complex	2.02167e+08	40.7	6	3	0.5
1704		Artemis-DNA-PK complex	202000000	468.8	2	1	0.5
1122		1122	2.01333e+08	117.5	3	2	0.666667
2220	3	6S methyltransferase and RG-containing Sm proteins complex	200512500	61.2	8	5	0.625
3495		PGC-1-SRp40-SRp55-SRp75 complex	200500000	127.4	4	3	0.75
514		SMN containing complex	199850000	224.1	8	6	0.75
278	115	NRD complex (Nucleosome remodeling and deacetylation complex)	1.96229e+08	775.8	7	7	1
4747	3	4747	195550000	20.5	2	2	1
4503	8	MeCP1 complex	1.94144e+08	596.7	9	8	0.888889
5122	228	26S proteasome	1.93977e+08	747.7	22	22	1
6271		6271	193500000	72.3	2	1	0.5
3603		3603	192500000	50.9	2	1	0.5
6417	8	MTA2 complex	190287500	531.5	8	7	0.875
1101	158	1101	190000000	131.9	6	3	0.5
2658	123	2658	188000000	93.9	3	2	0.666667
347		347	1.87873e+08	229.3	3	3	1
2333	8	2333	185150000	88.1	2	2	1
4372		4372	1.84333e+08	94.8	3	2	0.666667
5614	3	5614	1.82867e+08	37.1	3	3	1
1375		1375	181500000	43.7	2	1	0.5
3518	267	3518	181060000	655.1	5	4	0.8
1618	115	CoREST-HDAC2 complex	180750000	108.3	2	2	1
3682	3	3682	1.80733e+08	356.3	9	7	0.777778
794	8	LARC complex (LCR-associated remodeling complex)	1.8048e+08	1461.5	19	16	0.842105
5311	228	PA700 complex	179745000	851.8	20	16	0.8
1777		1777	1.78568e+08	1381.6	22	19	0.863636
6570	103	6570	178500000	38.4	2	1	0.5
3549		3549	178000000	74	2	2	1
4681	828	DNMT3B complex	1.77857e+08	459.6	7	4	0.571429
2836		2836	177000000	71.4	2	1	0.5
5354		HNF4A-SUB1 complex	177000000	14.4	2	1	0.5
5022	117	c-MYC-ATPase-helicase complex	176940000	586	5	4	0.8
2233	117	TIP60 histone acetylase complex	176940000	586	5	4	0.8
2274		2274	176900000	151.8	2	2	1
853		853	1.76667e+08	540.4	3	3	1
4635	3	4635	175500000	170.4	4	3	0.75
2185	8	2185	1.75433e+08	173	3	3	1
1069	190	1069	175250000	170.1	4	2	0.5
4975		4975	174400000	160.9	2	2	1
3122		3122	173500000	55.1	2	2	1
5501	152	5501	173300000	231.6	2	2	1
649		649	1.73267e+08	94.8	3	2	0.666667
4662	523	4662	172500000	55.1	2	1	0.5
4035	8	Rb-HDAC1 complex	172500000	55.1	2	1	0.5
219	8	p33ING1b-HDAC1 complex	172500000	55.1	2	1	0.5
7006	4	7006	172500000	55.1	2	1	0.5
3351	563	3351	1.71852e+08	1033.2	21	15	0.714286
6363	8	HDAC2-asscociated core complex	1.71614e+08	552.9	7	7	1
4561		MNK1-eIF4F complex	171500000	200.5	4	2	0.5
133	189	DNTTIP1-ZNF541-HDAC1-HDAC2 complex	1.70996e+08	147.4	4	3	0.75
1336		MiDAC complex	1.70996e+08	147.4	4	3	0.75
3479		3479	1.69717e+08	185.4	3	3	1
2668		Spliceosome	1.69708e+08	6926.4	143	95	0.664336
3794	228	20S proteasome	1.69157e+08	380.1	14	14	1
6156		MeCP2-SIN3A-HDAC complex	169000000	110.4	4	2	0.5
772	3	772	169000000	9.7	2	1	0.5
2595		2595	169000000	9.7	2	1	0.5
5690	3	5690	1.68968e+08	4066.6	45	40	0.888889
5124		5124	168500000	133.8	2	2	1
1153		1153	1.68314e+08	1097.1	22	18	0.818182
3033		3033	166640000	236.8	5	4	0.8
635		635	1.66352e+08	5919.8	148	85	0.574324
5593	613	5593	1.66333e+08	121.4	3	2	0.666667
3754	3	Exon junction complex	166262500	287.8	8	6	0.75
3525		Emerin complex 25	166218750	305.3	16	8	0.5
354	133	354	166000000	90.7	2	1	0.5
767	228	PA700-20S-PA28 complex	1.65642e+08	1231.9	36	30	0.833333
2023	363	TBX20-HDAC2 repressor complex	165500000	55.3	2	1	0.5
3256	115	3256	165500000	55.3	2	1	0.5
5191		ATR-HDAC2 complex	165500000	55.3	2	1	0.5
3686	3	3686	164000000	24.7	3	2	0.666667
5029		Mi2/NuRD-BCL6-MTA3 complex	163660000	373.3	5	4	0.8
3963	166	3963	163500000	113.3	2	2	1
2600	3	2600	163500000	135.5	2	1	0.5
6338	3	6338	163500000	28.9	2	1	0.5
3207		3207	162140000	152.6	5	4	0.8
6825		6825	1.61596e+08	6040.5	148	88	0.594595
3695		3695	1.60333e+08	89.1	3	2	0.666667
1532	816	1532	160000000	107.8	3	3	1
148		148	160000000	46.4	2	1	0.5
1206		1206	160000000	46.4	2	1	0.5
2911		2911	160000000	46.4	2	1	0.5
6910		6910	160000000	10.1	2	1	0.5
1449	3	1449	158500000	70.2	2	2	1
2033	228	PA28gamma-20S proteasome	1.58146e+08	409.6	15	15	1
6421		6421	157000000	119.8	2	1	0.5
4043		Mi-2/NuRD-MTA2 complex	155460000	230.4	5	4	0.8
5939	166	5939	154050000	30.1	4	2	0.5
1427	3	SF3A1-SF3A2-SF3A3 complex	154000000	147.6	3	2	0.666667
4556	121	EIF3 complex (EIF3A, EIF3B, EIF3G, EIF3I, EIF3C)	153440000	436.3	5	5	1
2244	828	2244	1.53289e+08	1374.4	9	7	0.777778
5702	267	5702	153150000	110.6	2	2	1
555	3	555	1.51894e+08	1422.3	28	24	0.857143
11	121	EIF3 core complex (EIF3A, EIF3B, EIF3G, EIF3I)	151800000	331	4	4	1
774		774	151500000	112.3	2	1	0.5
4860	228	4860	150500000	59.4	2	2	1
929	713	929	149000000	30.8	2	1	0.5
6658		NCOR1 complex	148550000	752.9	10	6	0.6
2038	7	2038	148400000	269.3	5	4	0.8
4571	228	PA28-20S proteasome	148012500	380.1	16	14	0.875
6153	190	6153	148000000	12.3	2	1	0.5
4752	523	RB1-HDAC1-BRG1 complex	147800000	239.6	3	2	0.666667
4427	3	SMN complex	147475000	543.7	16	11	0.6875
4809	117	p400-associated complex	147450000	586	6	4	0.666667
6216	896	6216	1.47267e+08	205.6	6	4	0.666667
1320		1320	1.47233e+08	72.8	3	2	0.666667
6119	8	NuRD.1 complex	147162500	549.6	8	7	0.875
4050	121	4050	1.47067e+08	193.1	3	3	1
6354	3	SMN complex (GEMIN2,5, SMN)	1.46233e+08	231.9	3	3	1
972	174	B-WICH complex	145625000	546.2	8	5	0.625
1110	713	1110	145000000	140.5	5	3	0.6
3172	639	3172	144000000	92.9	3	2	0.666667
1979	152	1979	144000000	156.2	2	1	0.5
2991	137	2991	144000000	25.1	2	1	0.5
6136		6136	144000000	25.1	2	1	0.5
1453	828	1453	143000000	353.9	3	3	1
2773		2773	142250000	38.1	4	2	0.5
3388	613	3388	142000000	56.5	2	1	0.5
961		SMN-PolII-RHA complex	141600000	627.2	10	6	0.6
2298	3	2298	1.41567e+08	292.5	3	3	1
1942	713	1942	141500000	83.6	2	1	0.5
3234	8	MTA1-HDAC core complex	140800000	231.4	5	4	0.8
5686		ASPP1-SAM68 complex	140000000	48.2	2	1	0.5
3476		Sam68-p120GAP complex	140000000	48.2	2	1	0.5
3143		3143	1.39015e+08	1000.4	14	8	0.571429
7009	3	7009	1.38733e+08	162.3	3	3	1
3271	774	protein complex (DDX28; DHX30; GRSF1; FASTKD2; FASTKD5)	138500000	246.5	5	3	0.6
2014		2014	138500000	73.6	2	1	0.5
2978	662	2978	1.38433e+08	106	3	2	0.666667
3488	8	HDAC1-associated core complex cII	1.38422e+08	605.7	9	8	0.888889
3654	8	SIN3 complex	1.37614e+08	223.3	7	5	0.714286
6798	228	6798	1.37515e+08	893.9	27	17	0.62963
5132	371	5132	137500000	48.7	2	1	0.5
1457	826	1457	137500000	42.2	2	1	0.5
3608		3608	1.37333e+08	76.6	3	2	0.666667
5052	228	5052	136500000	26.5	2	1	0.5
2451		2451	136375000	976.5	4	2	0.5
4330	115	HDAC1-associated core complex cI	1.36033e+08	200.9	3	3	1
6347	163	6347	133900000	54.6	2	2	1
454	924	454	1.32969e+08	271.3	13	10	0.769231
487	228	487	1.32333e+08	58.7	3	2	0.666667
1923	480	TFIIIC containing-TOP1-SUB1 complex	1.31614e+08	697	7	7	1
515	121	eIF3 complex (EIF3S6, EIF3S5, EIF3S4, EIF3S3, EIF3S6IP, EIF3S2, EIF3S9, EIF3S12, EIF3S10, EIF3S8, EIF3S1, EIF3S7, PCID1)	1.31254e+08	764	13	12	0.923077
1413	3	1413	1.30367e+08	20.5	3	2	0.666667
1899	3	(E.F.G) complex	1.30367e+08	20.5	3	2	0.666667
4936	402	4936	129750000	161	2	2	1
5677	174	B-WICH complex	1.29444e+08	546.2	9	5	0.555556
5126	682	5126	128020000	168.2	5	3	0.6
2628		2628	127925000	348.8	8	6	0.75
1764	794	1764	127850000	49.4	2	2	1
5902		5902	127500000	25.5	2	1	0.5
2515	163	2515	126100000	80.7	2	2	1
2725	426	2725	125925000	129.1	4	2	0.5
6624	47	FACT complex, UV-activated	1.25167e+08	225.7	5	3	0.6
2767	3	SMN complex (GEMIN5,2,3,4, SMN)	124900000	444.1	5	5	1
6397	115	Anti-HDAC2 complex	1.24571e+08	1352.3	17	13	0.764706
3827		3827	124000000	94.6	2	1	0.5
6527	8	MTA1 complex	1.23883e+08	264.2	6	5	0.833333
2865	228	2865	1.23763e+08	893.9	30	17	0.566667
4899	30	4899	123750000	233.9	2	2	1
5547	713	5547	123325000	161.6	4	3	0.75
5913		KPNA2-KPNB1 complex	123200000	154.9	2	2	1
6585	115	BHC complex	1.23183e+08	256.2	6	4	0.666667
4474	121	EIF3 complex (EIF3B, EIF3G, EIF3I)	1.22733e+08	164.5	3	3	1
1269	3	1269	122250000	148.6	2	2	1
3552	121	3552	122200000	192.8	3	3	1
2672	3	2672	1.21932e+08	106.5	2	2	1
3384		3384	121500000	43	2	1	0.5
1175	121	EIF3 complex (EIF3A, EIF3B, EIF3G, EIF3I, EIF3J)	121440000	331	5	4	0.8
146	923	146	121300000	68.5	2	2	1
3895	816	3895	120000000	107.8	4	3	0.75
6713	159	URI complex (Unconventional prefoldin RPB5 Interactor)	1.19678e+08	220.8	9	6	0.666667
6262	8	6262	1.19227e+08	868.1	15	10	0.666667
1987		TIM50-SMN1 complex	119200000	71.4	2	2	1
3409		3409	118580000	212.5	5	3	0.6
2453	722	2453	118000000	37.8	2	1	0.5
6965	17	6965	118000000	37.8	2	1	0.5
4960	3	4960	1.17609e+08	1705.5	24	20	0.833333
3112	115	HDAC1-associated protein complex	1.17378e+08	630.5	9	8	0.888889
3785	713	3785	1.16433e+08	135.5	3	2	0.666667
5778	3	Postsplicing complex	116300000	306.2	7	5	0.714286
3141		BRMS1-SIN3-HDAC complex	114750000	205.8	8	4	0.5
4480		4480	114000000	32.7	2	1	0.5
5305	255	5305	1.13467e+08	150.5	3	2	0.666667
6580		6580	113450000	203.1	2	2	1
1307	3	1307	113400000	201.8	4	4	1
6958		6958	113200000	68.7	3	2	0.666667
2897	843	2897	1.12733e+08	205.1	6	4	0.666667
4300		4300	112700000	442.5	2	2	1
1784		1784	1.11186e+08	323.8	7	5	0.714286
5039	8	5039	111000000	95.7	2	1	0.5
6284		6284	111000000	68	2	1	0.5
2889	228	2889	111000000	49.2	2	1	0.5
5985		5985	111000000	49.2	2	1	0.5
691	883	691	110750000	109.3	2	2	1
5869	7	Oligosaccharyltransferase complex (Stt3A variant)	110700000	175.7	6	3	0.5
5321	117	NuA4/Tip60-HAT complex B	110587500	586	8	4	0.5
3749		SPG33-VAPB complex	110000000	27.2	2	1	0.5
4777	3	Exon junction complex (EIF4A3, MLN51, MAGOH, Y14)	109950000	142.9	4	3	0.75
4385	3	4385	109625000	412.3	4	4	1
6970	8	SNF2h-cohesin-NuRD complex	109425000	1205.7	16	12	0.75
1278		1278	1.09362e+08	1108.7	13	7	0.538462
4443	8	4443	1.08983e+08	830	12	9	0.75
3555	8	SIN3-ING1b complex I	1.08744e+08	371	9	6	0.666667
2176	121	2176	108500000	37.5	2	1	0.5
3026	639	3026	108000000	92.9	4	2	0.5
2790		2790	107500000	64.9	2	1	0.5
3109		3109	107500000	64.9	2	1	0.5
2018	228	2018	1.0677e+08	733	23	17	0.73913
2815	682	2815	106700000	121.8	3	2	0.666667
2929	3	2929	106200000	145.6	4	3	0.75
3870	7	Oligosaccharyltransferase complex (Stt3B variant)	106000000	269.3	7	4	0.571429
647	115	BRAF53-BRCA2 complex	1.05586e+08	256.2	7	4	0.571429
2401	115	CoREST-HDAC complex	1.05586e+08	256.2	7	4	0.571429
6504	774	6504	105400000	162.1	3	2	0.666667
2863	662	2863	103825000	106	4	2	0.5
5955		5955	1.03373e+08	204.6	3	3	1
2489	121	2489	1.03346e+08	876.9	13	11	0.846154
1720	3	Upf complex (UPF1, UPF2, UPF3b)	103000000	182	3	2	0.666667
5810		5810	102860000	133.6	5	4	0.8
1287	188	ITGA3-ITGB1-BSG complex	1.02333e+08	130.6	3	2	0.666667
4121	270	Emerin-actin-NMI-(alphaII)spectrin complex	101750000	313.4	4	2	0.5
2937		2937	1.01067e+08	167.9	6	3	0.5
2912	121	EIF3 complex (EIF3B, EIF3J, EIF3I)	101000000	128.9	3	2	0.666667
6245	661	6245	100625000	881.9	4	2	0.5
3501	3	3501	99600000	226.1	3	3	1
1542	3	Exon junction complex (EIF4A3, MLN51, UPF3B, MAGOH, Y14, PYM)	9.91333e+07	165.5	6	4	0.666667
3095	24	3095	99000000	183.1	2	2	1
3392	612	3392	98500000	10.9	2	1	0.5
399	3	399	9.83333e+07	51.9	3	2	0.666667
2364		2364	98000000	39.9	2	1	0.5
5116		5116	98000000	39.9	2	1	0.5
65		65	97975000	341.5	4	4	1
6059	115	anti-BHC110 complex	97700000	656.9	11	7	0.636364
1896	121	1896	97531250	914.4	16	12	0.75
1693	8	SMC1-SMC3 complex	95950000	284.6	2	2	1
5965	232	5965	95700000	123.1	2	2	1
6051		RFC2-RIalpha complex	95200000	105	2	2	1
770		770	94900000	121.7	2	2	1
5991		5991	9.45417e+07	166.7	3	3	1
1621		1621	94500000	90.9	2	1	0.5
2096		2096	94500000	90.9	2	1	0.5
2791		2791	94500000	90.9	2	1	0.5
4409		4409	94000000	244.4	2	1	0.5
2053	477	2053	93650000	325.4	2	2	1
3586	278	3586	9.33312e+07	332.6	16	14	0.875
4375	3	SMG1-UPF2-Y14-MAGOH-UPF3B-EIF4A3 complex	9.31667e+07	124.4	6	3	0.5
3874		3874	93000000	31.8	2	1	0.5
4069	3	SMN complex (GEMIN5,4,3), SMN-independent intermediate	9.28333e+07	380.7	3	3	1
559	57	CNOT1-CNOT2-CNOT3 complex	9.25667e+07	408.3	3	3	1
5480	8	SIN3-SAP25 complex	9.25273e+07	409.1	11	7	0.636364
1025		1025	92500000	59.2	2	1	0.5
4776	24	4776	92500000	34.9	2	1	0.5
5187		5187	92500000	10.4	2	1	0.5
1455	827	1455	92000000	73.6	2	1	0.5
3629	93	3629	91020000	141.7	5	5	1
1882	30	1882	90500000	16.9	2	1	0.5
3982	3	3982	89600000	238.5	5	4	0.8
5966	120	5966	8.94074e+07	148.1	5	3	0.6
6510	121	6510	8.92667e+07	62.5	3	2	0.666667
321	424	CD98-LAT2-ITGB1 complex	89000000	156.4	3	2	0.666667
6767	117	DMAP1-associated complex	8.88653e+07	721.3	10	5	0.5
6795	270	Emerin complex 32	8.87773e+07	1078.6	22	11	0.5
5047	93	5047	88225000	96.7	4	4	1
1349	8	SIN3-ING1b complex II	88200000	1158.6	16	12	0.75
6946	163	6946	8.80333e+07	240.7	6	5	0.833333
2678	699	2678	88000000	137.8	2	2	1
3532	163	Exosome	8.74273e+07	345.5	11	9	0.818182
6378	794	6378	8.70059e+07	337.2	17	10	0.588235
5213	353	5213	87000000	22.2	2	1	0.5
5703	159	RFC complex	86980000	286	5	5	1
4930	159	4930	8.69468e+07	447.4	7	7	1
4999	152	4999	86650000	231.6	4	2	0.5
3385	402	3385	86500000	161	3	2	0.666667
3216	278	3216	8.60336e+07	708	29	20	0.689655
1890		1890	86000000	29	2	1	0.5
3787		3787	85500000	58.4	2	1	0.5
1148	62	1148	8.53333e+07	88	3	2	0.666667
3977		3977	8.5125e+07	643.2	5	4	0.8
6054	3	6054	85000000	22.5	2	1	0.5
6374	3	6374	85000000	19.9	2	1	0.5
1232		Y14-Magoh complex	85000000	19.9	2	1	0.5
6133	198	6133	8.45102e+07	78.2	2	2	1
1481	198	1481	8.33841e+07	250.9	5	4	0.8
5842	270	Emerin architectural complex	8.32667e+07	379.8	6	3	0.5
4987		FOXO3-TP53 complex, oxidative stress stimulated	83000000	43.6	2	1	0.5
4318		hSIR2-p53 complex	83000000	43.6	2	1	0.5
6920		p53-SP1 complex	83000000	43.6	2	1	0.5
4612	30	4612	82500000	233.9	3	2	0.666667
3890	3	3890	82500000	97.1	2	1	0.5
6185		KPNB1-RAN complex	82500000	97.1	2	1	0.5
6936	228	6936	8.24034e+07	591.3	29	15	0.517241
3821		3821	82400000	127.9	2	2	1
4430	278	39S ribosomal subunit, mitochondrial	8.21821e+07	921.5	48	36	0.75
3401		3401	8.21225e+07	1074.4	10	9	0.9
6203		6203	82000000	162.4	2	1	0.5
3261		3261	82000000	162.4	2	1	0.5
4393	187	AIF-CYPA-DNA complex	82000000	66.9	2	1	0.5
457		457	82000000	66.9	2	1	0.5
2980		2980	82000000	66.9	2	1	0.5
3877		3877	81925000	184.9	4	4	1
539	828	539	81000000	299.7	2	2	1
1550	814	1550	8.06667e+07	95.4	3	2	0.666667
3188		3188	80650000	168	2	2	1
6288	682	6288	80025000	121.8	4	2	0.5
3647	8	BRM-SIN3A complex	7.98216e+07	866.6	15	10	0.666667
1460	447	1460	79000000	24.9	3	2	0.666667
2484	924	2484	79000000	124.3	2	1	0.5
135	192	135	79000000	29.2	2	1	0.5
6851	678	6851	7.86833e+07	292.8	6	5	0.833333
629	115	629	7.86667e+07	307.1	3	2	0.666667
2577		2577	78500000	228.7	2	1	0.5
642	64	642	78500000	23.7	2	1	0.5
4624		4624	78500000	23.7	2	1	0.5
1179		Ecsit complex (ECSIT, NDUFS3, TOM20)	7.77695e+07	95.6	3	3	1
5337	328	5337	7.77333e+07	78.7	3	3	1
5773		5773	7.76551e+07	343.2	11	6	0.545455
4634	293	4634	77550000	543.4	2	2	1
4576		DBIRD complex	77500000	168.4	2	2	1
4907		4907	7.73667e+07	33	3	2	0.666667
6926		6926	77150000	82.4	4	2	0.5
5357	159	5357	77000000	168.7	2	2	1
6781	62	6781	76950000	101.5	4	3	0.75
640	8	640	76640000	472.3	10	6	0.6
5495		5495	76500000	55.2	2	1	0.5
6042		6042	7.64333e+07	139.4	3	2	0.666667
6997	8	6997	76300000	307.7	2	2	1
6727	8	6727	76100000	313.8	3	3	1
1444	3	Anti-Sm protein complex	7.59714e+07	275.6	7	4	0.571429
4972		TOM20-TOM22-pOTC complex	7.58667e+07	31.8	3	2	0.666667
4384		4384	75800000	586.7	2	2	1
1030	3	1030	75500000	57.7	2	1	0.5
193	163	193	75250000	62.8	2	2	1
3145	93	3145	75100000	45.3	3	3	1
2397	731	2397	75000000	18.6	2	1	0.5
1826	93	1826	7.44333e+07	62	3	3	1
5266	3	5266	7.42774e+07	202.6	6	4	0.666667
5805	93	5805	7.40778e+07	226.1	9	8	0.888889
1713	163	1713	7.39769e+07	345.5	13	9	0.692308
5224	8	ALL-1 supercomplex	7.39089e+07	1446.5	28	17	0.607143
1237	883	AMY-1-S-AKAP84-RII-beta complex	7.38333e+07	109.3	3	2	0.666667
958	3	958	73750000	51.9	4	2	0.5
1988	20	TFIIF complex (transcription factor IIF)	73700000	86.6	2	2	1
6558	278	55S ribosome, mitochondrial	7.34464e+07	1584.1	78	58	0.74359
51	933	51	7.32878e+07	133.2	4	2	0.5
5044		5044	73000000	48.6	2	1	0.5
3036	278	3036	72900000	61	2	2	1
6282	93	6282	72500000	20.1	2	1	0.5
1156	159	1156	7.24833e+07	286	6	5	0.833333
6609	159	BRD4-RFC complex	7.24833e+07	286	6	5	0.833333
1537	713	1537	72000000	26.1	2	1	0.5
4091		RFC2-RIalpha complex	71700000	104.4	2	2	1
5749	115	5749	7.15167e+07	337	6	4	0.666667
1989	322	RAD17-RFC complex	71460000	157.8	5	4	0.8
3504		3504	71460000	157.8	5	4	0.8
1658	93	1658	71140000	109	5	4	0.8
4481		4481	71100000	133.5	3	2	0.666667
2167	762	2167	71000000	45.7	2	1	0.5
6759	198	6759	7.08041e+07	137.4	5	3	0.6
5006	462	Cell division cycle complex (CDC27, CDC16, ANAPC7)	70500000	230.2	3	3	1
4565	280	4565	70500000	44.7	2	1	0.5
131	278	131	7.04728e+07	1205.2	61	44	0.721311
4185	278	4185	7.03999e+07	606.5	30	22	0.733333
107	633	107	70220000	176.1	5	3	0.6
5549	8	5549	69900000	94	2	2	1
2957		2957	69500000	213.6	2	1	0.5
6823		Decapping complex	69260000	325.3	5	4	0.8
1845	477	MLL1-WDR5 complex	6.86987e+07	1474.5	27	16	0.592593
4673		4673	6.86333e+07	217.5	9	7	0.777778
3204		3204	68500000	42.6	2	1	0.5
4863		MDC1-p53BP1-SMC1 complex	6.83667e+07	356.5	3	2	0.666667
3709	3	3709	6.82375e+07	1273.1	14	12	0.857143
6149	192	6149	68000000	17.2	2	1	0.5
4902	8	BRG1-SIN3A complex	6.79089e+07	996	14	10	0.714286
453	814	hNURF complex	67300000	433.5	4	3	0.75
6728	62	6728	67000000	35.4	2	1	0.5
421	8	WINAC complex	6.68929e+07	1137.2	14	9	0.642857
1929		4E-T-DDX6-CNOT1 complex	6.68171e+07	429.3	3	3	1
5579	188	5579	66750000	156.4	4	2	0.5
1022	3	1022	6.6045e+07	391.4	5	5	1
211	120	TREX complex	6.58297e+07	322.7	8	4	0.5
4646	450	4646	65800000	472.7	8	8	1
2329	741	2329	65800000	99.5	2	2	1
4037	678	4037	65750000	165.7	4	3	0.75
4712	115	4712	65500000	80.7	2	1	0.5
6360	3	6360	65500000	38.4	2	1	0.5
370	402	370	64875000	161	4	2	0.5
251		251	64500000	12	2	1	0.5
3906		3906	64500000	12	2	1	0.5
2651	278	2651	6.39634e+07	641.9	28	19	0.678571
4368	3	mRNA decay complex (UPF1, UPF2, UPF3B, DCP2, XRN1, XRN2, EXOSC2, EXOSC4, EXOSC10, PARN)	63720000	450.5	10	6	0.6
76		76	63500000	27.9	2	1	0.5
5512		5512	63500000	27.9	2	1	0.5
6779		SPG33-VAPA complex	63500000	27.9	2	1	0.5
602		602	63000000	143.1	2	1	0.5
2319	93	2319	62800000	34.4	2	2	1
6301		6301	6.26424e+07	690.3	8	6	0.75
5060		5060	62500000	32	2	1	0.5
6400	379	6400	62500000	27.9	2	1	0.5
586	149	586	62500000	27.9	2	1	0.5
1802	477	WRA complex (WDR5, RBBP5, ASH2L)	6.22667e+07	164.4	3	3	1
3265		3265	62000000	242.8	2	1	0.5
6274		6274	62000000	242.8	2	1	0.5
6669		6669	62000000	119.3	2	1	0.5
3148	30	3148	61875000	233.9	4	2	0.5
4608	30	4608	61875000	233.9	4	2	0.5
1380	312	1380	6.15333e+07	148	3	2	0.666667
5542	93	5542	61490000	231.2	10	9	0.9
5221		5221	61140000	55.4	5	3	0.6
5234		5234	6.10667e+07	33.2	3	2	0.666667
1581	403	1581	61000000	292.6	2	1	0.5
6401		PCNA-CHL12-RFC2-5 complex	6.08766e+07	265.1	6	5	0.833333
2565		2565	60720000	211.7	5	3	0.6
6373	923	6373	60650000	68.5	4	2	0.5
3157	8	BRM-SIN3A-HDAC complex	6.0527e+07	763.9	12	8	0.666667
6610	93	6610	60420000	118	5	4	0.8
100		YY1-MDM2-p53 complex	60000000	88.3	3	2	0.666667
679	477	679	5.96667e+07	591.9	3	3	1
4433	480	4433	59550000	339.9	2	2	1
4590	278	28S ribosomal subunit, mitochondrial	5.94692e+07	662.6	30	22	0.733333
3092	563	3092	59400000	115.5	3	2	0.666667
6447	477	Set1A complex	59300000	461.1	6	6	1
5798		5798	59250000	177.5	4	2	0.5
3873		3873	5.92333e+07	367.2	3	2	0.666667
4977	716	SERCA-PLN complex	59000000	114.7	2	1	0.5
2511	342	2511	59000000	114.7	2	1	0.5
5433	342	5433	59000000	102.8	2	1	0.5
2543		DBC1-SIRT1 complex	59000000	102.8	2	1	0.5
5282	395	5282	59000000	49.4	2	1	0.5
1738		1738	59000000	49.4	2	1	0.5
867		867	58500000	44.5	2	1	0.5
1795	328	1795	58300000	78.7	4	3	0.75
5516		5516	58200000	123.6	2	2	1
2286	400	2286	5.79103e+07	362.5	7	5	0.714286
3049	3	3049	5.76333e+07	243.8	6	3	0.5
1306		1306	57500000	82.5	2	1	0.5
411	342	411	5.72667e+07	126.9	3	2	0.666667
3624	342	3624	5.72667e+07	126.9	3	2	0.666667
4818		4818	5.7248e+07	86.8	4	3	0.75
6581	477	Set1A complex	56970000	797.7	10	9	0.9
297	3	297	5.68583e+07	646	9	8	0.888889
2926	8	2926	5.67747e+07	314.5	3	3	1
3097		3097	56750000	247.2	4	2	0.5
6692		6692	56660000	232.7	5	3	0.6
3898		3898	56500000	97.8	2	1	0.5
4232	198	4232	5.63401e+07	78.2	3	2	0.666667
5630	280	5630	5.62333e+07	193.1	3	3	1
1417		1417	5.61504e+07	148.2	3	3	1
3818	93	3818	55825000	62	4	3	0.75
5366		5366	55660000	169.9	5	3	0.6
3986	3	3986	5.55333e+07	56.8	3	2	0.666667
5341		5341	55500000	23.9	2	1	0.5
6424		6424	55400000	245.2	2	2	1
6794		6794	5.52333e+07	203.5	3	3	1
2479	7	2479	5.51333e+07	131.6	3	2	0.666667
6729		Ubiquilin-proteasome complex	5.51167e+07	82.8	6	3	0.5
3992	93	3992	55100000	72.7	3	2	0.666667
4266		CAPN1-HSP90AB1 complex	55000000	83.2	2	1	0.5
3356		3356	55000000	54.4	2	1	0.5
5989	57	5989	54400000	441	6	4	0.666667
3124		3124	54380000	100.2	5	3	0.6
5109	163	5109	54187500	104.8	8	4	0.5
4617	810	4617	54150000	44.5	2	2	1
1574		1574	54150000	357.8	10	5	0.5
2291		2291	54000000	36.9	2	1	0.5
3176		3176	54000000	36.9	2	1	0.5
4464		4464	54000000	36.9	2	1	0.5
7012	8	BAF complex	5.39444e+07	834.2	9	7	0.777778
6058		6058	53600000	310.3	2	2	1
1870	477	WRAD complex (WDR5, RBBP5, ASH2L, DPY30)	53350000	175.6	4	4	1
377	477	MLL1 complex	53262500	569	8	7	0.875
4442	477	4442	52950000	134.8	2	2	1
3042		3042	5.28333e+07	207.9	3	2	0.666667
5863	8	5863	5.27667e+07	237.6	3	3	1
4136	450	4136	52640000	472.7	10	8	0.8
2726	695	2726	52500000	96.8	2	1	0.5
5519		5519	52500000	96.8	2	1	0.5
697		697	52000000	110.3	2	1	0.5
6211	8	SNF2H-BAZ1A complex	51800000	300.4	2	2	1
117	278	117	5.1711e+07	227.7	13	7	0.538462
1547	835	1547	51675000	20.7	4	2	0.5
4392		4392	5.15667e+07	68	3	2	0.666667
1259	910	RNA-induced silencing complex, RISC	51225000	340.7	4	3	0.75
2128	93	2128	5.10714e+07	94.3	7	5	0.714286
938	3	938	5.10325e+07	658.5	10	9	0.9
922	868	922	51000000	23.8	2	1	0.5
5175	8	5175	5.08667e+07	307.7	3	2	0.666667
5520	297	CRM1-Survivin mitotic complex	50500000	123.3	2	1	0.5
3768		3768	50000000	15.2	2	1	0.5
4099		4099	49750000	67.3	2	2	1
1360	480	1360	49700000	151.4	2	2	1
3551		3551	49600000	19.2	2	1	0.5
6208	8	EBAFa complex	4.93724e+07	893.1	10	8	0.8
5035	117	TRRAP-BAF53-HAT complex	49350000	484.7	2	2	1
2947	181	2947	49000000	205.6	4	3	0.75
985	477	Set1B complex	4.89167e+07	275.2	6	5	0.833333
4039	453	4039	48700000	202.2	4	2	0.5
485	477	MLL-HCF complex	48600000	441	7	5	0.714286
1219	159	RC complex (Replication competent complex)	4.83222e+07	286	9	5	0.555556
2228	92	Chromatin assembly complex (CAF-1 complex)	4.82667e+07	109.1	3	2	0.666667
302	111	302	48175000	507.7	8	4	0.5
3920		3920	48100000	36.6	2	1	0.5
1789	8	Cohesin-SA1 complex	47975000	284.6	4	2	0.5
3239	8	Cohesin-SA2 complex	47975000	284.6	4	2	0.5
5568	8	DDX11-RAD21-SMC1A-SMC3 complex	47975000	284.6	4	2	0.5
2682	477	Set1B complex	4.79417e+07	942.1	12	9	0.75
4992	393	PeBoW complex	4.79333e+07	151.6	3	2	0.666667
3210		3210	47900000	10.2	2	1	0.5
4476	232	4476	47850000	170.3	2	2	1
5873	232	5873	47850000	123.1	4	2	0.5
1521		1521	47850000	123.1	4	2	0.5
6519	8	PBAF complex (Polybromo- and BAF containing complex)	47770000	789.6	10	7	0.7
951	8	EBAFb complex	4.74724e+07	651.2	10	7	0.7
332	910	332	47450000	257.5	2	2	1
5528	295	5528	47260000	270.9	5	3	0.6
6770	53	6770	47100000	73.9	2	2	1
2058	480	transcription factor IIIC multisubunit complex	47060000	591.9	5	5	1
327	93	327	46925000	40.2	4	2	0.5
6237	93	6237	4.68833e+07	103.2	6	4	0.666667
1545	699	1545	4.67571e+07	335.2	7	6	0.857143
1142	477	MLL1 core complex	46700000	164.4	4	3	0.75
1619	477	NIF1-ASH2L-RBBP5-WDR5 complex	46700000	164.4	4	3	0.75
3859	120	3859	46550000	220.2	2	2	1
378	463	PPP4C-PPP4R2-Gemin3-Gemin4 complex	46450000	212.2	4	2	0.5
5008		5008	4.63089e+07	115.9	2	2	1
5678	270	5678	46300000	66.4	2	1	0.5
5972	701	TOM complex (TOM5, TOM6, TOM7, TOM20, TOM22, TOM40, TOM70), mitochondrial	4.59498e+07	151.3	7	6	0.857143
6076		6076	45900000	171.6	2	2	1
145		145	45775000	115.9	4	2	0.5
6257	27	CTF18-cohesion-RFC-POLH complex	4.56574e+07	265.1	8	5	0.625
588	477	MLL2 complex	45530000	629.1	10	8	0.8
909	871	5FMC (Friends of Methylated Chtop) complex	4.53982e+07	420.6	5	5	1
127		127	45300000	73.6	2	1	0.5
5441		5441	4.52538e+07	106.2	4	2	0.5
2649	701	TOM7 120K intermediate assembly complex (TOM7, TOM22, TOM40), mitochondrial	4.50273e+07	59.6	3	3	1
3764	477	3764	4.49333e+07	719.7	6	5	0.833333
10	151	10	44700000	72.4	2	1	0.5
6396	151	6396	44700000	72.4	2	1	0.5
4546		CUL4B-DDB1-GRWD1 complex	4.46667e+07	176.3	3	2	0.666667
2142	322	9-1-1-RAD17-RFC complex	44662500	157.8	8	4	0.5
5004		5004	44250000	145.3	2	2	1
1214	843	1214	44050000	68.4	2	1	0.5
5399	3	5399	4.39661e+07	79.6	4	2	0.5
222	60	P-TEFb-7SKRNA-HEXIM1 complex	43900000	121.2	3	2	0.666667
3753	741	3753	4.38667e+07	99.5	3	2	0.666667
6617	477	6617	4.37667e+07	202.8	3	3	1
3071	647	3071	43500000	175.9	2	1	0.5
4928	404	4928	43200000	138.3	2	1	0.5
3197		3197	4.31667e+07	325.7	3	2	0.666667
2387	342	2387	42950000	126.9	4	2	0.5
4968	342	4968	42950000	126.9	4	2	0.5
1288	8	1288	4.2832e+07	463.4	7	6	0.857143
2939	57	CCR4-NOT complex	42800000	578.5	9	6	0.666667
1781	790	1781	4.27667e+07	131.7	3	2	0.666667
2473	8	SWI-SNF chromatin remodeling-related-BRCA1 complex	4.27524e+07	834.9	10	7	0.7
3767	8	3767	42600000	300.1	2	2	1
6048	209	6048	42400000	94.5	2	1	0.5
6588	8	Sororin-cohesin complex	4.23167e+07	599.9	6	4	0.666667
5301	198	5301	4.22551e+07	78.2	4	2	0.5
1115	781	BBS-chaperonin complex	42140000	355.4	10	6	0.6
2979	821	2979	4.19944e+07	346.8	4	2	0.5
4054	93	4054	41950000	30.7	4	2	0.5
594	896	594	41900000	136.6	4	3	0.75
1397	832	1397	41800000	16.6	2	1	0.5
5794	255	5794	41700000	119.2	2	1	0.5
6470		6470	40950000	253.5	2	2	1
5644	276	5644	4.09167e+07	478.3	6	4	0.666667
3509	8	RNA polymerase II complex, chromatin structure modifying	40900000	407.8	9	5	0.555556
3805	568	Rnase/Mrp complex	40740000	258.5	10	6	0.6
3110		3110	40700000	11.4	2	1	0.5
6364		6364	40700000	11.4	2	1	0.5
6246		6246	40500000	156	2	2	1
6081	181	6081	40500000	147.2	2	2	1
1553		1553	4.04333e+07	169	3	2	0.666667
4335	193	4335	40300000	52.6	2	1	0.5
6148		6148	40300000	52.6	2	1	0.5
1535		1535	40300000	52.6	2	1	0.5
733	15	p300-CBP-p270-SWI/SNF complex	3.99286e+07	682	7	4	0.571429
3045	8	NUMAC complex (nucleosomal methylation activator complex)	39870000	786.8	10	6	0.6
5588		5588	39550000	213.4	2	1	0.5
5904		5904	3.94676e+07	170.5	4	3	0.75
463	295	463	3.93833e+07	270.9	6	3	0.5
5704		5704	3.92667e+07	1200.7	3	3	1
1500		1500	3.92667e+07	109.4	3	2	0.666667
4490	480	4490	3.92167e+07	591.9	6	5	0.833333
5173	480	5S-DNA-TFIIIA-TFIIIC2 subcomplex	3.92167e+07	591.9	6	5	0.833333
4444		4444	38950000	431.5	2	2	1
3347		3347	38800000	368.7	2	2	1
6640		6640	3.87333e+07	297.7	9	5	0.555556
1283		TRF2-Rap1 complex III	38500000	103.8	2	2	1
3567	174	3567	38500000	121.8	2	1	0.5
3350	47	Remodeling and spacing factor (RSF) complex	38500000	121.8	2	1	0.5
6293	42	WICH complex	38500000	121.8	2	1	0.5
6639		Nucleolar remodeling complex (NoRC complex)	38500000	121.8	2	1	0.5
4948	400	4948	38400000	212.3	2	2	1
1171	93	1171	3.80118e+07	369	25	14	0.56
4566	461	4566	3.78818e+07	135.3	2	2	1
3756	477	3756	37850000	910.4	10	7	0.7
6762	8	6762	3.78413e+07	249.9	3	3	1
6632	871	LAS1L-PELP1-TEX10-WDR18-NOL9-SENP3 complex	3.78318e+07	420.6	6	5	0.833333
3276		3276	37750000	59.5	2	1	0.5
2683		2683	37650000	175.2	2	2	1
3628	8	3628	37600000	458.4	5	3	0.6
1196		1196	3.75667e+07	275	3	3	1
2040	342	2040	37550000	172.9	4	2	0.5
6737		CUL4A-DDB1-WDR5 complex	37400000	163.5	3	2	0.666667
6033	8	BAF complex	3.73462e+07	834.2	13	7	0.538462
5432	312	5432	37300000	103.6	2	1	0.5
4452	328	4452	3.70667e+07	26.1	3	2	0.666667
5710	678	5710	3.66667e+07	110.5	3	2	0.666667
4694	111	4694	36500000	589.7	8	4	0.5
104	699	104	3.63667e+07	335.2	9	6	0.666667
3795		3795	36000000	91.8	2	1	0.5
6491	393	DDX27-PeBoW complex	35950000	151.6	4	2	0.5
6602	94	6602	35400000	124.8	3	2	0.666667
1606	453	1606	35290000	847.8	10	6	0.6
5030		5030	35250000	44.9	2	1	0.5
5772		5772	35150000	91.5	2	2	1
3435	276	3435	3.50714e+07	478.3	7	4	0.571429
1184		1184	3.50667e+07	464.1	9	5	0.555556
5538		5538	35000000	148.1	4	2	0.5
1068		1068	3.49667e+07	252	3	3	1
1815	678	1815	34850000	203.5	4	3	0.75
2829	477	2829	34850000	82.4	2	1	0.5
4587		4587	3.48236e+07	113.7	4	2	0.5
3020		PLXNA2-RANBPM complex	34300000	77.8	2	1	0.5
1855		PLXNA3-RANBPM complex	34300000	77.8	2	1	0.5
2537		PLXNA4-RANBPM complex	34300000	77.8	2	1	0.5
4400		RANBPM-SMP1 complex	34300000	77.8	2	1	0.5
834	477	Menin-associated histone methyltransferase complex	3.41143e+07	243.6	7	5	0.714286
2150	531	R/M complex (RAD50-MRE11 complex)	34000000	153.8	2	1	0.5
6094	42	6094	34000000	153.8	2	1	0.5
3442	42	RAD50-BRCA1 complex	34000000	153.8	2	1	0.5
5091	42	TIM23-TOM22-TIM50-HSD3B2 complex	34000000	55.1	4	2	0.5
221	871	221	3.37782e+07	315	5	4	0.8
2348	30	2348	33750000	144.7	2	1	0.5
4657	345	4657	3.35765e+07	202.1	4	3	0.75
5264	345	5264	3.35765e+07	202.1	4	3	0.75
2310	896	2310	33520000	136.6	5	3	0.6
918	370	918	3.34667e+07	51.7	3	2	0.666667
345		345	33450000	102	4	2	0.5
3880		3880	33400000	291.5	4	2	0.5
2729		2729	33150000	51.9	2	1	0.5
6793		6793	32950000	362.2	2	2	1
1626		1626	32950000	87.9	2	1	0.5
3872		3872	32950000	85.8	2	1	0.5
4246		Tacc1-chTOG-AuroraA complex	3.27333e+07	271.2	3	2	0.666667
875	928	875	3.27333e+07	123.1	3	2	0.666667
3891		3891	3.27333e+07	123.1	3	2	0.666667
1172		CADM1-4.1B-MPP3 complex	3.24667e+07	169.1	3	2	0.666667
3301		3301	32300000	55.4	2	1	0.5
256		TIM50-COIL complex	32150000	102.2	2	2	1
3759	563	3759	3.21333e+07	175.6	6	3	0.5
1477	790	1477	32075000	131.7	4	2	0.5
112	78	Catenin (alpha) - catenin (beta) complex	32000000	185.4	2	2	1
3202	635	CBC complex (cap binding complex)	31950000	18	2	1	0.5
4085	516	4085	31950000	18	2	1	0.5
1821	426	1821	31850000	33.2	2	1	0.5
2332	301	2332	31850000	33.2	2	1	0.5
5498	301	5498	31850000	33.2	2	1	0.5
4593	910	RNA-induced silencing complex, RISC	3.16333e+07	257.5	3	2	0.666667
6010	115	LSD1-CoREST complex	31550000	145.8	2	2	1
5825		WNK1-OSR1 complex	31450000	250.6	2	1	0.5
1038		WNK1-SPAk complex	31450000	250.6	2	1	0.5
6666		6666	31450000	140.2	2	1	0.5
4396		4396	31400000	34	2	1	0.5
6086	8	HuCHRAC complex	31225000	315.1	4	3	0.75
2352	477	2352	3.11333e+07	164.4	6	3	0.5
6753	57	6753	30930000	460.7	10	5	0.5
2115		PPP2R1A-PPP2R3B complex	30700000	65.3	2	1	0.5
3126	642	3126	3.05333e+07	136.7	3	2	0.666667
2881	255	2881	3.0532e+07	171.4	3	2	0.666667
4808	255	4808	3.0532e+07	171.4	3	2	0.666667
3701	596	3701	3.04167e+07	368.4	6	3	0.5
609		609	3.04049e+07	123.2	4	2	0.5
5299		CUL4B-DDB1-WDR26 complex	3.02667e+07	199	3	2	0.666667
2977	577	2977	30225000	321.1	4	3	0.75
3788	606	SCAMP1-SCAMP2-SCAMP3 complex	30000000	74.9	3	2	0.666667
3422	420	3422	30000000	84.8	2	1	0.5
5207	461	Paf complex	2.99527e+07	329.2	5	4	0.8
1137		1137	29900000	26.4	2	1	0.5
2647	461	2647	2.98159e+07	268.7	4	3	0.75
3053		Ecsit complex (ECSIT, NDUFS3, NDUFAF1)	2.97695e+07	79.3	3	2	0.666667
3055		3055	29350000	137.5	2	2	1
4005	480	4005	29250000	192.5	2	2	1
5032	748	5032	2.90723e+07	214.9	9	5	0.555556
3162	48	3162	29050000	10.8	2	1	0.5
1330		BLM-TRF2 complex	29000000	218.5	2	2	1
3865	253	3865	28950000	35.1	2	1	0.5
5673		5673	28950000	35.1	2	1	0.5
4237	490	4237	28925000	131.5	4	2	0.5
1080		1080	28650000	116.4	2	2	1
869	280	Anaphase-promoting complex	2.86063e+07	515.4	9	5	0.555556
1241		1241	28600000	43.3	2	1	0.5
654		654	28550000	68.3	2	1	0.5
6608		6608	27800000	232.9	4	2	0.5
6657		6657	27600000	45.3	2	1	0.5
4829	420	4829	27500000	38.3	2	1	0.5
4142	276	4142	27375000	871	12	6	0.5
6548	111	6548	27350000	114.1	4	2	0.5
1475	626	1475	27300000	87.9	2	1	0.5
3893		3893	27300000	87.9	2	1	0.5
3004	155	3004	27225000	190.7	4	2	0.5
2904		hASC-1 complex	2.71779e+07	403.7	4	3	0.75
4585		4585	2.71333e+07	290.3	6	4	0.666667
491	181	491	27000000	156	3	2	0.666667
3544	48	3544	27000000	26.1	3	2	0.666667
1556		1556	27000000	195.8	2	1	0.5
231		231	26900000	77.5	2	1	0.5
1656		1656	26900000	77.5	2	1	0.5
6864		6864	26900000	77.5	2	1	0.5
6171	345	6171	2.68612e+07	202.1	5	3	0.6
3564		3564	26850000	60.5	2	1	0.5
4762	42	PTIP-DNA damage response complex	2.66167e+07	526.1	6	3	0.5
184		184	26550000	528.4	4	2	0.5
1671	8	1671	26500000	46.6	2	1	0.5
2309	8	2309	26500000	46.6	2	1	0.5
2928	585	CAPZalpha-CAPZbeta complex	26450000	31.3	2	1	0.5
6462		6462	2.63172e+07	215.8	4	3	0.75
2524	1	2524	26250000	61.9	2	1	0.5
6849		6849	26250000	61.9	2	1	0.5
3995	531	TIM50-TIM23 complex, mitochondrial	26200000	39.6	2	1	0.5
6009	480	5S-DNA-TFIIIA-TFIIIC2-TFIIIB subcomplex	2.61444e+07	591.9	9	5	0.555556
6337		Pericentrin-GCP complex	2.60333e+07	206	3	2	0.666667
3091	644	PP2A A/C-striatin complex	2.59333e+07	151.4	3	2	0.666667
6596		6596	25800000	88.8	2	1	0.5
2287		AGO2-FXR1-TNF(alpha)ARE-RNP complex	25800000	69.7	2	1	0.5
4672	42	4672	2.56667e+07	103.8	3	2	0.666667
612		612	25450000	79.8	2	1	0.5
4113	436	4113	25425000	291.6	4	2	0.5
4243	436	4243	25425000	291.6	4	2	0.5
4735	136	4735	25425000	291.6	4	2	0.5
2277	633	2277	2.53667e+07	127.4	3	2	0.666667
6252	180	6252	25200000	65.6	2	1	0.5
2917	477	MLL3 complex	2.51222e+07	329.7	9	5	0.555556
2322	477	MLL4 complex	2.51222e+07	329.7	9	5	0.555556
5946		5946	25050000	21.7	2	1	0.5
5960	384	5960	24700000	307	7	4	0.571429
5779		5779	24700000	93.5	2	1	0.5
5446	308	5446	24700000	69.4	2	1	0.5
1250	837	1250	2.4445e+07	232.3	5	3	0.6
4991		P-TEFb.4 complex	24400000	64.2	2	1	0.5
1075		CUL4A-DDB1-RBBP5 complex	2.43667e+07	186	3	2	0.666667
4685	443	CTLH complex	24360000	198.6	5	3	0.6
4204	501	4204	24000000	278	2	1	0.5
6019		6019	23900000	140.2	2	1	0.5
101	928	101	23900000	57.5	2	1	0.5
694	568	694	2.38976e+07	111.3	4	4	1
4223	3	4223	2.38813e+07	245.4	3	3	1
6089	461	6089	2.38527e+07	268.7	5	3	0.6
6311		6311	23800000	141.4	3	2	0.666667
2914	8	2914	2.3662e+07	191.7	2	2	1
6384		ADAR1-CDK2 complex	23600000	136	2	1	0.5
198	53	198	23550000	73.9	4	2	0.5
1878	53	1878	23550000	73.9	4	2	0.5
3850	53	3850	23550000	73.9	4	2	0.5
6768	53	6768	23550000	73.9	4	2	0.5
669	886	669	2.35333e+07	169.6	3	2	0.666667
4334	403	4334	23300000	176.8	2	2	1
4933		4933	23300000	379.3	4	3	0.75
5607		5607	23200000	47.3	2	1	0.5
994		994	23100000	65.3	2	1	0.5
1825		1825	23100000	65.3	2	1	0.5
3892	453	3892	23000000	177	3	2	0.666667
1062	889	1062	2.29333e+07	201.5	3	2	0.666667
4072	642	4072	22900000	136.7	4	2	0.5
4705	255	4705	2.2899e+07	171.4	4	2	0.5
3863		WRN-TRF2 complex	22700000	59.6	2	1	0.5
2075	477	PTIP-HMT complex	22610000	329.7	10	5	0.5
3547	8	3547	2.24853e+07	539.1	12	6	0.5
4401		4401	22400000	254.1	2	2	1
2776	48	2776	22350000	36.9	6	3	0.5
4132	172	4132	2.20608e+07	92.5	2	2	1
5886	8	5886	22050000	12.4	2	1	0.5
4494	461	4494	21750000	133.4	2	1	0.5
5239	477	UTX-MLL2/3 complex	21625000	513	12	6	0.5
6854		Ubiquilin-VCP-erasin complex	2.15667e+07	146	3	2	0.666667
2256	710	2256	2.15667e+07	140.8	3	2	0.666667
6699	461	6699	2.13948e+07	329.2	7	4	0.571429
4075	78	4075	2.13333e+07	185.4	3	2	0.666667
5092	568	5092	2.1309e+07	168.7	10	6	0.6
2702	27	CTF18-CTF8-DCC1-RFC3 complex	2.10899e+07	147.8	4	2	0.5
5112	370	5112	2.10537e+07	215.8	5	3	0.6
3244	115	3244	2.10333e+07	145.8	3	2	0.666667
1273	278	1273	21000000	75.1	2	2	1
5562		5562	20850000	91.9	2	1	0.5
5497	274	5497	2.08333e+07	181.3	3	2	0.666667
2809		2809	20825000	390.2	8	4	0.5
1913		APP-TOM40 complex	20800000	37.9	2	1	0.5
3997	120	THO complex	2.05274e+07	295.8	5	3	0.6
2492		Cell-cell junction complex (ARHGAP10-CTNNA1)	20500000	100	2	1	0.5
1249	886	1249	20480000	211.1	5	3	0.6
903		903	2.03318e+07	156	2	2	1
3833		3833	20150000	28.1	2	1	0.5
5776		5776	20050000	28.7	2	1	0.5
5997	42	MRN-TRRAP complex (MRE11A-RAD50-NBN-TRRAP complex)	19975000	591.1	4	2	0.5
2671	453	2671	19900000	122.3	2	1	0.5
4626		4626	19900000	122.3	2	1	0.5
4597	461	4597	1.98773e+07	268.7	6	3	0.5
1107		1107	19600000	88.5	2	1	0.5
3903	400	3903	1.95929e+07	316.3	4	3	0.75
3993	532	3993	1.91065e+07	410.3	6	3	0.5
4024	44	4024	1.9065e+07	138.5	6	3	0.5
2558	711	2558	19000000	113	2	1	0.5
3690		3690	19000000	56.9	2	1	0.5
483		483	18900000	129.9	2	1	0.5
6487		6487	18900000	39.2	2	1	0.5
6392		PDZD11-nectin1 complex	18850000	16.1	2	1	0.5
3771		PDZD11-nectin3 complex	18850000	16.1	2	1	0.5
4677		4677	1.87333e+07	200	3	2	0.666667
3194	644	STRIPAK complex	18720000	177.4	5	3	0.6
5624		5624	18600000	32.3	2	1	0.5
5192		5192	18500000	35.2	2	1	0.5
3225	808	3225	1.84143e+07	247.6	7	4	0.571429
4847		4847	18300000	164.8	2	1	0.5
34	414	34	18300000	62	2	1	0.5
543		543	18200000	115.6	2	2	1
351	847	351	18150000	36.9	2	1	0.5
1176		1176	18150000	36.9	2	1	0.5
299		299	17600000	34.8	2	1	0.5
804	490	804	1.75429e+07	649	7	4	0.571429
3379	658	3379	17500000	89.3	2	1	0.5
658		BRCA1-VCP complex	17500000	89.3	2	1	0.5
5748		5748	17500000	36.6	2	1	0.5
3013		3013	17500000	20.8	2	1	0.5
1023		1023	17250000	104.5	2	1	0.5
3402		3402	17150000	73.7	2	1	0.5
6618	120	hTREX84 complex	1.71062e+07	295.8	6	3	0.5
6204		6204	17100000	32.8	2	1	0.5
31	757	31	1.70548e+07	77.2	3	2	0.666667
3464	599	3464	17000000	121.6	2	1	0.5
2602	403	2602	1.69708e+07	408.7	6	4	0.666667
3644	115	3644	16820000	281.9	5	3	0.6
4363	115	4363	16820000	281.9	5	3	0.6
2591	707	2591	16800000	78.5	2	1	0.5
5830		5830	16800000	55.8	2	1	0.5
3079		RNF20-RNF40-UbE2E1 complex	1.67333e+07	227.2	3	2	0.666667
3418	48	3418	1.66167e+07	297.3	6	3	0.5
1822	261	Prolyl 4-hydroxylase (alpha(I)-type)	16600000	57.1	2	1	0.5
5253		5253	16600000	57.1	2	1	0.5
1146		Prolyl 4-hydroxylase (alpha(III)-type)	16600000	57.1	2	1	0.5
5326	348	5326	16600000	32.9	2	1	0.5
6627		CCP110-CEP290 complex	16550000	113.4	2	1	0.5
2051		P-TEFb.1 complex	16550000	80.6	2	1	0.5
5887	88	TRIM27-RB1 complex	16550000	58.5	2	1	0.5
1147	60	1147	16550000	58.5	2	1	0.5
1365		1365	16550000	58.5	2	1	0.5
2290	85	2290	16400000	70.7	2	1	0.5
6643		6643	16400000	70.7	2	1	0.5
6	115	6	16300000	92.8	2	1	0.5
1108		ZEB2-KDM1A complex	16300000	92.8	2	1	0.5
2969	664	2969	16250000	204.2	2	1	0.5
4522	467	4522	16200000	114.2	2	2	1
3457		3457	16150000	375.8	2	1	0.5
2376		2376	16100000	123.5	2	1	0.5
1019		1019	16100000	25.4	2	1	0.5
144		144	16000000	185.4	4	2	0.5
4038	926	ITGB1-ITGA9 complex	16000000	88.4	2	1	0.5
96	522	ITGA5-ITGB4 complex	16000000	88.4	2	1	0.5
6323	424	ITGA11-ITGB1 complex	16000000	88.4	2	1	0.5
116	188	ITGA4-ITGB1 complex	16000000	88.4	2	1	0.5
4097	188	ITGA2-ITGB1 complex	16000000	88.4	2	1	0.5
4040	188	ITGA3-ITGB1 complex	16000000	88.4	2	1	0.5
1469	188	ITGA6-ITGB1 complex	16000000	88.4	2	1	0.5
267	188	ITGAV-ITGB1 complex	16000000	88.4	2	1	0.5
6807	170	ITGA10-ITGB1 complex	16000000	88.4	2	1	0.5
4807	78	LAT2-ITGB1 complex	16000000	88.4	2	1	0.5
5172		ITGB1-NRP1 complex	16000000	88.4	2	1	0.5
4346	3	4346	15900000	76.2	2	1	0.5
4723		4723	15800000	44.2	2	1	0.5
1612	808	1612	1.57333e+07	135.5	3	2	0.666667
1186	808	1186	15600000	167.8	5	3	0.6
4787		4787	15600000	45.3	2	1	0.5
57		57	15500000	226.2	2	1	0.5
3421		3421	15500000	226.2	2	1	0.5
2665		2665	15400000	41.9	2	1	0.5
2139		2139	15350000	113.6	2	1	0.5
3068		3068	15250000	194.1	4	2	0.5
122		122	15200000	106.4	2	1	0.5
1394	13	SNARE complex (STX4, VAMP8, VAMP3, SNAP23)	15075000	45.5	4	2	0.5
2237	482	2237	15050000	70.9	2	1	0.5
3778		Ubiquitin E3 ligase (TRIM25, DDX58)	15050000	70.9	2	1	0.5
832		832	14950000	21.2	2	1	0.5
6155	1	6155	1.49337e+07	415.2	7	4	0.571429
2496	717	2496	14850000	56.7	2	1	0.5
5795		5795	14850000	56.7	2	1	0.5
5532		TSC2-HERC1 complex	14800000	531.9	2	1	0.5
712		712	14800000	54.8	2	1	0.5
5645	172	5645	1.47072e+07	92.5	3	2	0.666667
1476	13	1476	14650000	33.2	2	1	0.5
180	920	MAD2-CDC20 complex	14600000	54.7	2	1	0.5
3361		3361	14600000	54.7	2	1	0.5
5464		5464	14550000	109.9	2	1	0.5
2539	321	2539	14550000	11.7	2	1	0.5
3899	321	3899	14550000	11.7	2	1	0.5
2280	748	2280	1.44358e+07	141.6	2	2	1
6832		6832	14300000	128.1	2	1	0.5
5833	1	5833	14300000	53.7	2	1	0.5
2820		2820	1.42667e+07	240.5	3	2	0.666667
3263	403	3263	1.40195e+07	510.4	10	6	0.6
780		780	1.39969e+07	217.9	4	2	0.5
4554		4554	1.39854e+07	393.5	3	2	0.666667
3962	321	3962	13925000	22.9	4	2	0.5
5318	335	5318	13850000	123.5	2	1	0.5
6741		Ubiquitin E3 ligase (DDB1, DYRK2, EDD, VPRBP)	13525000	436.1	4	2	0.5
520	188	ITGA5-ITGB1-CAL4A3 complex	1.35229e+07	266.5	3	2	0.666667
292	99	COG5-COG6-COG7 subcomplex	13500000	165.9	3	2	0.666667
2219	60	P-TEFb-BRD4-TRAP220 complex	13450000	249	4	2	0.5
210	99	Binary COG subcomplex	13450000	92.7	2	1	0.5
3058		3058	13450000	92.7	2	1	0.5
5411		5411	13300000	11.2	2	1	0.5
2372	735	2372	13200000	80.9	2	1	0.5
4324		4324	13200000	80.9	2	1	0.5
1310	8	1310	13100000	265.1	3	2	0.666667
5639	278	5639	13099527	63.6	3	2	0.666667
2604		2604	12900000	25.5	2	1	0.5
6432	139	MIRO2-Milton complex	12750000	68.1	2	1	0.5
5650	275	5650	1.26683e+07	261	2	2	1
5857		5857	12625000	183	4	2	0.5
6869	275	6869	1.24092e+07	340.4	4	3	0.75
240		CUL4A-DDB1-WDR57 complex	12100000	166.2	3	2	0.666667
6002	47	6002	1.20667e+07	181	3	2	0.666667
4143		DLL1-CTNNB1-CDH2 complex	1.18333e+07	185.1	3	2	0.666667
5844	400	5844	1.17553e+07	504.1	9	5	0.555556
5222		5222	11600000	134.3	2	1	0.5
6675	725	Cell-cell junction complex (CDH1-CTNNB1)	11500000	85.4	2	1	0.5
1814	78	1814	11500000	85.4	2	1	0.5
6195	78	Catulin (alpha) - catenin (beta) complex	11500000	85.4	2	1	0.5
2430		TCF4-CTNNB1 complex	11500000	85.4	2	1	0.5
3465		3465	11500000	85.4	2	1	0.5
6991		Bipartite complex (TFC4, CTNNB1)	11500000	85.4	2	1	0.5
687		CTNNB1-GLIS2 complex	11500000	85.4	2	1	0.5
1295	658	1295	11500000	50.7	4	2	0.5
5118	48	5118	11450000	15.3	2	1	0.5
357		357	11400000	36	2	1	0.5
3590		3590	1.13667e+07	160.7	4	2	0.5
2875		2875	1.12673e+07	155.7	4	2	0.5
177		177	11060000	628.8	5	3	0.6
2105	172	2105	1.10304e+07	92.5	4	2	0.5
4100	172	4100	1.10304e+07	92.5	4	2	0.5
6962	400	Exocyst complex	1.10122e+07	410	8	4	0.5
6980	78	Polycystin-1-E-cadherin-beta-catenin-Flotillin-2 complex	10825000	132.4	4	2	0.5
1885		1885	10650000	105.9	2	1	0.5
7019	1	7019	1.04226e+07	360.2	6	3	0.5
4079		4079	10300000	89.9	2	1	0.5
5529	283	5529	10200000	149.2	2	1	0.5
5612	283	5612	10200000	149.2	2	1	0.5
5176	366	5176	10150000	47	2	1	0.5
3668		3668	10150000	47	2	1	0.5
1699	366	1699	10150000	17.7	2	1	0.5
6842	99	Tetrameric COG subcomplex	10125000	165.9	4	2	0.5
1309	60	1309	1.00551e+07	161.6	4	2	0.5
4313	60	4313	1.00551e+07	161.6	4	2	0.5
3736	568	3736	10050000	41.8	2	1	0.5
2985	275	2985	9.92733e+06	340.4	5	3	0.6
5155	13	SNARE complex (STX4, SNAP23)	9900000	34.2	2	1	0.5
3289	8	3289	9825000	265.1	4	2	0.5
4904	8	4904	9825000	265.1	4	2	0.5
797		RAD6A-KCMF1-UBR4 complex	9.80594e+06	615.4	3	2	0.666667
6234	183	6234	9750000	113.6	2	1	0.5
1662	403	1662	9.59248e+06	101.7	4	2	0.5
1436	99	COG1-COG8-COG5-COG6-COG7 subcomplex	9.44804e+06	274.8	5	3	0.6
6611	92	6611	9400000	61.5	2	1	0.5
4746	432	4746	9350000	271.2	2	1	0.5
1600	8	1600	9300000	96.7	2	1	0.5
3620		3620	9150000	55.8	2	1	0.5
3493	47	3493	9050000	181	4	2	0.5
223	642	223	9000000	96.4	2	1	0.5
5998	133	5998	8800000	261.4	2	1	0.5
6276	133	6276	8800000	261.4	2	1	0.5
3657		Hook1-Vps16 complex	8700000	84.6	2	1	0.5
4286		Hook1-Vps18 complex	8700000	84.6	2	1	0.5
4469		Hook1-Vps39 complex	8700000	84.6	2	1	0.5
346		Hook1-Vps41 complex	8700000	84.6	2	1	0.5
5780		MED15-WWTR1 complex	8350000	86.7	2	1	0.5
4620		ESPL1-CDC2 complex	8250000	233	2	1	0.5
1091		Securin-separase complex	8250000	233	2	1	0.5
4083		4083	8250000	10.7	2	1	0.5
1281	16	1281	8200000	177.5	2	1	0.5
2793		2793	8200000	177.5	2	1	0.5
5099		DDB complex	8000000	126.9	2	1	0.5
3927	159	AURKA-HDAC6 cilia-disassembly complex	8000000	45.8	2	1	0.5
5708		5708	8000000	45.8	2	1	0.5
842		AURKA-INPP5E complex	8000000	45.8	2	1	0.5
6358	160	BRMS1-RBP1 complex	7700000	147.7	2	1	0.5
1236		1236	7.67734e+06	125.6	4	2	0.5
4463	472	4463	7600000	47.8	2	1	0.5
6466		6466	7550000	162.1	2	1	0.5
1235		IQGAP1-CXCR2 complex	7450000	189.1	2	1	0.5
4389	669	4389	7.35445e+06	615.4	4	2	0.5
5665	274	5665	7350000	123.8	2	1	0.5
6139		BBS4 centriolar satellite complex	7.34454e+06	350.5	3	2	0.666667
143		143	7.19173e+06	109.8	2	2	1
2772		HAX-1\u2013XIAP complex	7100000	31.6	2	1	0.5
4022	60	YY1-Notch1 complex	7000000	44.7	2	1	0.5
5355		hs4 enhancer complex (slow migrating complex)	7000000	44.7	2	1	0.5
280	913	280	6800000	95.9	4	2	0.5
4120		4120	6750000	220.3	2	1	0.5
2097	769	2097	6550000	88.7	2	1	0.5
2567	710	2567	6550000	71.1	2	1	0.5
2258		2258	6350000	261	2	1	0.5
6423		6423	6350000	166.5	2	1	0.5
805	159	BLM-TOP3A complex	6300000	158.9	2	1	0.5
5932		BLM-TRF2 complex	6300000	158.9	2	1	0.5
471	490	471	6300000	153.8	2	1	0.5
6410	146	6410	6250000	112.8	2	1	0.5
4722	146	DNA ligase III-XRCC1 complex	6250000	112.8	2	1	0.5
5934	115	5934	5800000	152.3	2	1	0.5
18		18	5450000	204.3	2	1	0.5
6961		6961	5450000	84.4	2	1	0.5
648	889	648	5400000	104.7	2	1	0.5
2984		2984	5.37602e+06	197.5	2	2	1
4221		4221	5200000	80.8	2	1	0.5
1081		1081	5068022	179	2	2	1
4766	377	4766	5000000	56.2	2	1	0.5
5081	377	5081	5000000	56.2	2	1	0.5
3460	601	3460	4.98779e+06	106.8	2	1	0.5
2821		2821	4.92553e+06	109.9	2	1	0.5
6937		6937	4.92553e+06	109.9	2	1	0.5
6952	20	6952	4.90742e+06	33	2	1	0.5
5727	20	5727	4.90742e+06	33	2	1	0.5
2218		TFIIE complex	4.90742e+06	33	2	1	0.5
3868	400	Exocyst EXOC5-EXOC6 subcomplex	4.86307e+06	93.7	2	1	0.5
5188		5188	4.8312e+06	297.8	4	2	0.5
2760	689	2760	4.77766e+06	76.6	2	1	0.5
5654		5654	4.76862e+06	75.6	2	1	0.5
3472		3472	4.70468e+06	19.7	2	1	0.5
2960		2960	4.69009e+06	52.5	2	1	0.5
4658		4658	4.60302e+06	84.6	2	1	0.5
3040		AGPS-GNPAT complex	4.56301e+06	72.9	2	1	0.5
4179		4179	4.56022e+06	63.2	2	1	0.5
3676	403	3676	4.3124e+06	29.4	2	1	0.5
4883		4883	4.26736e+06	200.4	2	1	0.5
6439		Beta-dystroglycan-caveolin-3 complex	4.25097e+06	97.4	2	1	0.5
23	780	23	4.1901e+06	526.9	2	1	0.5
1950	780	1950	4.1901e+06	526.9	2	1	0.5
830	278	830	4.18754e+06	48	2	1	0.5
2814		2814	4.18413e+06	83.5	2	1	0.5
917		917	4.09795e+06	52.2	2	1	0.5
2064	44	2064	4.09507e+06	13.7	2	1	0.5
5053	44	5053	4.09507e+06	13.7	2	1	0.5
6721		6721	4.09507e+06	13.7	2	1	0.5
2677		2677	4.07493e+06	80.3	2	1	0.5
5633		5633	4.07493e+06	80.3	2	1	0.5
6163	189	6163	3.99286e+06	37	2	1	0.5
2636	27	2636	3.97976e+06	107.3	2	1	0.5
2010		2010	3.86366e+06	74.3	2	1	0.5
5125	60	P-TEFb.2 complex	3.56018e+06	81	2	1	0.5
6577	99	COG1-COG8 subcomplex	3.37011e+06	108.9	2	1	0.5
503	900	503	3.34708e+06	54.3	2	1	0.5
3358	619	3358	3.32807e+06	35.5	2	1	0.5
613	893	613	3.27166e+06	18.3	2	1	0.5
5831	251	5831	3247355	58.1	2	1	0.5
2425	648	2425	3.07126e+06	162.4	2	1	0.5
3070	124	3070	3.07126e+06	162.4	2	1	0.5
1726	757	1726	2.93224e+06	59.7	2	1	0.5
2207	3	2207	2.93224e+06	59.7	2	1	0.5
252		252	2.87177e+06	23.3	2	1	0.5
2316		2316	2.83469e+06	80.3	2	1	0.5
4934		4934	2.83469e+06	80.3	2	1	0.5
3278		3278	2.82386e+06	98.1	2	1	0.5
2823	681	MST2-SAV1 complex	2.50885e+06	56.3	2	1	0.5
2507		2507	2.41144e+06	42.5	2	1	0.5
3534		3534	2217692	80.4	2	1	0.5
2153	669	2153	2.2089e+06	41.9	2	1	0.5
2953	669	2953	2.2089e+06	41.9	2	1	0.5
308	117	308	1.97654e+06	135.3	2	1	0.5
5103	117	5103	1.97654e+06	135.3	2	1	0.5
860	875	USP12-UAF1 complex	1.97389e+06	76.2	2	1	0.5
4274	220	USP1-UAF1 complex	1.97389e+06	76.2	2	1	0.5
4064	220	USP46-UAF1 complex	1.97389e+06	76.2	2	1	0.5
5758		5758	1.97389e+06	76.2	2	1	0.5
1707	798	MAN1-SMAD2 complex	1.96405e+06	99.9	2	1	0.5
717	47	Casein kinase II (beta-dimer, alpha-dimer)	1.91734e+06	24.9	2	1	0.5
3360	47	Casein kinase II (beta-dimer, alpha'-dimer)	1.91734e+06	24.9	2	1	0.5
2222		2222	1.76599e+06	54.6	2	1	0.5
3183		3183	1.56271e+06	81.5	2	1	0.5
3420		3420	1.56271e+06	81.5	2	1	0.5
5756		5756	1.44218e+06	108.1	2	1	0.5

## Sheet: XIC_fraction-4_proteins
clustid	protein_name	genename	acc	MW [kDa]	Area	# Peptides	# PSMs	# Unique Peptides
6	Signal transducer and activator of transcription 3 (Acute-phase response factor)	STAT3	P40763
6	Lysine-specific histone demethylase 1A (EC 1.-.-.-) (BRAF35-HDAC complex protein BHC110) (Flavin-containing amine oxidase domain-containing protein 2)	KDM1A	O60341	92.8	3.25878e+07	4	4	4
10	GTP-binding protein 1 (G-protein 1) (GP-1) (GP1)	GTPBP1	O00178	72.4	8.94398e+07	5	5	5
10	Nuclear transcription factor Y subunit alpha (CAAT box DNA-binding protein subunit A) (Nuclear transcription factor Y subunit A) (NF-YA)	NFYA	P23511
11	Eukaryotic translation initiation factor 3 subunit G (eIF3g) (Eukaryotic translation initiation factor 3 RNA-binding subunit) (eIF-3 RNA-binding subunit) (Eukaryotic translation initiation factor 3 subunit 4) (eIF-3-delta) (eIF3 p42) (eIF3 p44)	EIF3G	O75821	35.6	6.51833e+07	4	5	4
11	Eukaryotic translation initiation factor 3 subunit A (eIF3a) (Eukaryotic translation initiation factor 3 subunit 10) (eIF-3-theta) (eIF3 p167) (eIF3 p180) (eIF3 p185)	EIF3A	Q14152	166.5	2.39052e+08	13	15	13
11	Eukaryotic translation initiation factor 3 subunit I (eIF3i) (Eukaryotic translation initiation factor 3 subunit 2) (TGF-beta receptor-interacting protein 1) (TRIP-1) (eIF-3-beta) (eIF3 p36)	EIF3I	Q13347	36.5	1.33371e+08	4	4	4
11	Eukaryotic translation initiation factor 3 subunit B (eIF3b) (Eukaryotic translation initiation factor 3 subunit 9) (Prt1 homolog) (hPrt1) (eIF-3-eta) (eIF3 p110) (eIF3 p116)	EIF3B	P55884	92.4	1.69951e+08	6	7	6
12	60 kDa heat shock protein	HSPD1	P10809	61	7.07812e+08	17	24	17
12	cDNA FLJ55484		B4DX78
18	Kinesin-like protein KIF1B (Klp)	KIF1B	O60333	204.3	1.09363e+07	1	1	1
18	Lysosomal alpha-mannosidase (Laman) (EC 3.2.1.24) (Lysosomal acid alpha-mannosidase) (Mannosidase alpha class 2B member 1) (Mannosidase alpha-B) [Cleaved into: Lysosomal alpha-mannosidase A peptide; Lysosomal alpha-mannosidase B peptide; Lysosomal alpha-mannosidase C peptide; Lysosomal alpha-mannosidase D peptide; Lysosomal alpha-mannosidase E peptide]	MAN2B1	O00754
23	Neuralized-like protein 4	NEURL4	Q96JN8
23	E3 ubiquitin-protein ligase HERC2 (EC 2.3.2.26) (HECT domain and RCC1-like domain-containing protein 2) (HECT-type E3 ubiquitin transferase HERC2)	HERC2	O95714	526.9	8.38019e+06	2	2	2
31	Histone deacetylase complex subunit SAP18 (18 kDa Sin3-associated polypeptide) (2HOR0202) (Cell growth-inhibiting gene 38 protein) (Sin3-associated polypeptide p18)	SAP18	O00422	17.5	45256080	2	2	2
31	NK-tumor recognition protein (NK-TR protein) (Natural-killer cells cyclophilin-related protein) [Includes: Putative peptidyl-prolyl cis-trans isomerase (PPIase) (EC 5.2.1.8) (Rotamase)]	NKTR	P30414
31	Coiled-coil domain-containing protein 9	CCDC9	Q9Y3X0	59.7	5.86447e+06	2	2	2
34	Zinc finger protein 330 (Nucleolar autoantigen 36) (Nucleolar cysteine-rich protein)	ZNF330	Q9Y3S2
34	DnaJ homolog subfamily C member 21 (DnaJ homolog subfamily A member 5) (Protein GS3)	DNAJC21	Q5F1R6	62	36615034	1	2	1
51	Protein angel homolog 1	ANGEL1	Q9UNK9
51	Eukaryotic translation initiation factor 4E-binding protein 1 (4E-BP1) (eIF4E-binding protein 1) (Phosphorylated heat- and acid-stable protein regulated by insulin 1) (PHAS-I)	EIF4EBP1	Q13541
51	Eukaryotic translation initiation factor 4E transporter (4E-T) (eIF4E transporter) (Eukaryotic translation initiation factor 4E nuclear import factor 1)	EIF4ENIF1	Q9NRA8	108.1	5.15131e+06	1	1	1
51	Eukaryotic translation initiation factor 4E (eIF-4E) (eIF4E) (eIF-4F 25 kDa subunit) (mRNA cap-binding protein)	EIF4E	P06730	25.1	2.88292e+08	2	2	2
52	Ras GTPase-activating protein-binding protein 1 (G3BP-1) (EC 3.6.4.12) (EC 3.6.4.13) (ATP-dependent DNA helicase VIII) (hDH VIII) (GAP SH3 domain-binding protein 1)	G3BP1	Q13283	52.1	1.25893e+09	10	18	10
52	U3 small nucleolar RNA-associated protein 18 homolog (WD repeat-containing protein 50)	UTP18	Q9Y5J1	62	4.0992e+07	3	3	3
57	Centrosomal protein of 41 kDa (Cep41) (Testis-specific gene A14 protein)	CEP41	Q9BYV8
57	Structural maintenance of chromosomes flexible hinge domain-containing protein 1 (SMC hinge domain-containing protein 1)	SMCHD1	A6NHR9	226.2	31017229	6	6	6
65	Synaptic functional regulator FMR1 (Fragile X mental retardation protein 1) (FMRP) (Protein FMR-1)	FMR1	Q06787	71.1	13052443	1	1	1
65	Fragile X mental retardation syndrome-related protein 1 (hFXR1p)	FXR1	P51114	69.7	5.15614e+07	4	5	4
65	Bcl-2-associated transcription factor 1 (Btf) (BCLAF1 and THRAP3 family member 1)	BCLAF1	Q9NYF8	106.1	7.91782e+07	9	10	8
65	Matrin-3	MATR3	P43243	94.6	2.47807e+08	12	14	12
70	Poly(rC)-binding protein 2 (Alpha-CP2) (Heterogeneous nuclear ribonucleoprotein E2) (hnRNP E2)	PCBP2	Q15366	38.6	3.2052e+08	3	3	1
70	U1 small nuclear ribonucleoprotein A (U1 snRNP A) (U1-A) (U1A)	SNRPA	P09012	31.3	2.56855e+08	4	7	3
70	Heterogeneous nuclear ribonucleoprotein A0 (hnRNP A0)	HNRNPA0	Q13151	30.8	2.86628e+08	3	5	3
70	Poly(rC)-binding protein 1 (Alpha-CP1) (Heterogeneous nuclear ribonucleoprotein E1) (hnRNP E1) (Nucleic acid-binding protein SUB2.3)	PCBP1	Q15365	37.5	2.53283e+08	3	3	1
76	Tight junction protein ZO-1 (Tight junction protein 1) (Zona occludens protein 1) (Zonula occludens protein 1)	TJP1	Q07157
76	Vesicle-associated membrane protein-associated protein A (VAMP-A) (VAMP-associated protein A) (VAP-A) (33 kDa VAMP-associated protein) (VAP-33)	VAPA	Q9P0L0	27.9	1.27023e+08	3	4	3
96	Integrin alpha-5 (CD49 antigen-like family member E) (Fibronectin receptor subunit alpha) (Integrin alpha-F) (VLA-5) (CD antigen CD49e) [Cleaved into: Integrin alpha-5 heavy chain; Integrin alpha-5 light chain]	ITGA5	P08648
96	Integrin beta-1 (Fibronectin receptor subunit beta) (Glycoprotein IIa) (GPIIA) (VLA-4 subunit beta) (CD antigen CD29)	ITGB1	P05556	88.4	3.19691e+07	1	1	1
100	Transcriptional repressor protein YY1 (Delta transcription factor) (INO80 complex subunit S) (NF-E1) (Yin and yang 1) (YY-1)	YY1	P25490	44.7	1.40218e+07	2	2	2
100	E3 ubiquitin-protein ligase Mdm2 (EC 2.3.2.27) (Double minute 2 protein) (Hdm2) (Oncoprotein Mdm2) (RING-type E3 ubiquitin transferase Mdm2) (p53-binding protein Mdm2)	MDM2	Q00987
100	Cellular tumor antigen p53 (Antigen NY-CO-13) (Phosphoprotein p53) (Tumor suppressor p53)	TP53	P04637	43.6	165550209	5	5	5
101	Probable ATP-dependent RNA helicase DDX43 (EC 3.6.4.13) (Cancer/testis antigen 13) (CT13) (DEAD box protein 43) (DEAD box protein HAGE) (Helical antigen)	DDX43	Q9NXZ2
101	WD40 repeat-containing protein SMU1 (Smu-1 suppressor of mec-8 and unc-52 protein homolog) [Cleaved into: WD40 repeat-containing protein SMU1	SMU1	Q2TAY7	57.5	4.7826e+07	2	2	2
104	Translation initiation factor eIF-2B subunit delta (eIF-2B GDP-GTP exchange factor subunit delta)	EIF2B4	Q9UI10	57.5	1.30366e+08	7	7	7
104	Protein SAAL1 (Synoviocyte proliferation-associated in collagen-induced arthritis protein 1) (SPACIA1)	SAAL1	Q96ER3
104	Translation initiation factor eIF-2B subunit alpha (eIF-2B GDP-GTP exchange factor subunit alpha)	EIF2B1	Q14232	33.7	13633975	1	1	1
104	Translation initiation factor eIF-2B subunit gamma (eIF-2B GDP-GTP exchange factor subunit gamma)	EIF2B3	Q9NR50	50.2	7.27515e+07	6	7	6
104	Translation initiation factor eIF-2B subunit epsilon (eIF-2B GDP-GTP exchange factor subunit epsilon)	EIF2B5	Q13144	80.3	4.60311e+07	4	4	4
104	HEAT repeat-containing protein 3	HEATR3	Q7Z4Q2	74.5	24939063	1	1	1
104	Translation initiation factor eIF-2B subunit beta (S20I15) (S20III15) (eIF-2B GDP-GTP exchange factor subunit beta)	EIF2B2	P49770	39	3.9996e+07	4	4	4
104	Polycomb protein SCMH1 (Sex comb on midleg homolog 1)	SCMH1	Q96GD3
104	Zinc finger SWIM domain-containing protein 6	ZSWIM6	Q9HCJ5
107	Dihydrolipoyllysine-residue succinyltransferase component of 2-oxoglutarate dehydrogenase complex	DLST	P36957	48.7	2.748e+08	5	5	5
107	2-oxoglutarate dehydrogenase-like	OGDHL	Q9ULD0
107	28S ribosomal protein S36	MRPS36	P82909	11.5	26562632	1	1	1
107	2-oxoglutarate dehydrogenase	OGDH	Q02218	115.9	4.94616e+07	4	4	3
107	Dihydrolipoyl dehydrogenase	DLD	P09622
110	Heterogeneous nuclear ribonucleoprotein K (hnRNP K) (Transformation up-regulated nuclear protein) (TUNP)	HNRNPK	P61978	50.9	3.84843e+08	9	12	9
110	Eukaryotic initiation factor 4A-III (eIF-4A-III) (eIF4A-III) (EC 3.6.4.13) (ATP-dependent RNA helicase DDX48) (ATP-dependent RNA helicase eIF4A-3) (DEAD box protein 48) (Eukaryotic initiation factor 4A-like NUK-34) (Eukaryotic translation initiation factor 4A isoform 3) (Nuclear matrix protein 265) (NMP 265) (hNMP 265) [Cleaved into: Eukaryotic initiation factor 4A-III	EIF4A3	P38919	46.8	2.37835e+08	6	6	5
110	Probable ATP-dependent RNA helicase DDX17 (EC 3.6.4.13) (DEAD box protein 17) (DEAD box protein p72) (DEAD box protein p82) (RNA-dependent helicase p72)	DDX17	Q92841	80.2	1.56102e+09	14	15	8
110	ATP-dependent RNA helicase DDX3X (EC 3.6.4.13) (DEAD box protein 3	DDX3X	O00571	73.2	4.44088e+08	4	4	1
110	Heterogeneous nuclear ribonucleoprotein U-like protein 1 (Adenovirus early region 1B-associated protein 5) (E1B-55 kDa-associated protein 5) (E1B-AP5)	HNRNPUL1	Q9BUJ2	95.7	2.21531e+08	12	15	12
112	Catenin alpha-1 (Alpha E-catenin) (Cadherin-associated protein) (Renal carcinoma antigen NY-REN-13)	CTNNA1	P35221	100	4.09794e+07	3	3	1
112	Catenin beta-1 (Beta-catenin)	CTNNB1	P35222	85.4	2.29617e+07	3	3	2
116	Integrin alpha-4 (CD49 antigen-like family member D) (Integrin alpha-IV) (VLA-4 subunit alpha) (CD antigen CD49d)	ITGA4	P13612
116	Integrin beta-1 (Fibronectin receptor subunit beta) (Glycoprotein IIa) (GPIIA) (VLA-4 subunit beta) (CD antigen CD29)	ITGB1	P05556	88.4	3.19691e+07	1	1	1
117	39S ribosomal protein L41	MRPL41	Q8IXM3	15.4	1.41656e+08	2	2	2
117	Mitochondrial mRNA pseudouridine synthase TRUB2 (EC 5.4.99.-)	TRUB2	O95900	36.7	2.07081e+07	1	1	1
117	FAST kinase domain-containing protein 2	FASTKD2	Q9NYY8
117	39S ribosomal protein L19	MRPL19	P49406
117	39S ribosomal protein L50	MRPL50	Q8N5N7	18.3	6.54331e+06	1	1	1
117	Tyrosine--tRNA ligase	YARS2	Q9Y2Z4
117	Pentatricopeptide repeat-containing protein 1	PTCD1	O75127	78.8	2.49529e+07	1	1	1
117	Peptidyl-tRNA hydrolase ICT1	MRPL58	Q14197	23.6	1.41692e+08	1	1	1
117	RCC1-like G exchanging factor-like protein (RCC1 like) (Williams-Beuren syndrome chromosomal region 16 protein)	RCC1L	Q96I51
117	39S ribosomal protein L4	MRPL4	Q9BYD3	34.9	1.84633e+08	4	4	4
117	Neugrin (Mesenchymal stem cell protein DSC92) (Neurite outgrowth-associated protein) (Spinal cord-derived protein FI58G)	NGRN	Q9NPE2
117	39S ribosomal protein L17	MRPL17	Q9NRX2	20	1.50592e+08	2	2	2
117	Transcription termination factor 3	MTERF3	Q96E29
122	Heterogeneous nuclear ribonucleoprotein A1-like 2 (hnRNP A1-like 2) (hnRNP core protein A1-like 2)	HNRNPA1L2	Q32P51
122	Lon protease homolog	LONP1	P36776	106.4	3.04246e+07	5	5	5
127	Small ubiquitin-related modifier 1 (SUMO-1) (GAP-modifying protein 1) (GMP1) (SMT3 homolog 3) (Sentrin) (Ubiquitin-homology domain protein PIC1) (Ubiquitin-like protein SMT3C) (Smt3C) (Ubiquitin-like protein UBL1)	SUMO1	P63165
127	Nucleolar and coiled-body phosphoprotein 1 (140 kDa nucleolar phosphoprotein) (Nopp140) (Hepatitis C virus NS5A-transactivated protein 13) (HCV NS5A-transactivated protein 13) (Nucleolar 130 kDa protein) (Nucleolar phosphoprotein p130)	NOLC1	Q14978	73.6	9.06375e+07	9	9	9
131	39S ribosomal protein L24	MRPL24	Q96A35	24.9	9398581	1	1	1
131	Mitochondrial mRNA pseudouridine synthase TRUB2 (EC 5.4.99.-)	TRUB2	O95900	36.7	2.07081e+07	1	1	1
131	39S ribosomal protein L41	MRPL41	Q8IXM3	15.4	1.41656e+08	2	2	2
131	39S ribosomal protein L35	MRPL35	Q9NZE8
131	39S ribosomal protein L38	MRPL38	Q96DV4	44.6	1.01119e+08	3	5	3
131	39S ribosomal protein L48	MRPL48	Q96GC5	23.9	5.62492e+07	3	3	3
131	39S ribosomal protein L27	MRPL27	Q9P0M9	16.1	1.58776e+08	1	2	1
131	39S ribosomal protein L2	MRPL2	Q5T653	33.3	6.6124e+07	3	4	3
131	39S ribosomal protein L9	MRPL9	Q9BYD2	30.2	7.63007e+07	3	3	3
131	39S ribosomal protein L33	MRPL33	O75394	7.6	2.87863e+07	2	2	2
131	39S ribosomal protein L46	MRPL46	Q9H2W6	31.7	1.92748e+08	2	3	2
131	39S ribosomal protein L22	MRPL22	Q9NWU5	23.6	1.02179e+08	2	2	2
131	39S ribosomal protein L21	MRPL21	Q7Z2W9
131	39S ribosomal protein L20	MRPL20	Q9BYC9	17.4	1.72874e+08	1	1	1
131	39S ribosomal protein L1	MRPL1	Q9BYD6	36.9	7.98986e+07	3	4	3
131	39S ribosomal protein S30	MRPS30	Q9NP92	50.3	2.25695e+07	2	2	2
131	rRNA methyltransferase 3	MRM3	Q9HC36
131	Neugrin (Mesenchymal stem cell protein DSC92) (Neurite outgrowth-associated protein) (Spinal cord-derived protein FI58G)	NGRN	Q9NPE2
131	39S ribosomal protein L10	MRPL10	Q7Z7H8	29.3	3.2621e+07	3	3	3
131	39S ribosomal protein L12	MRPL12	P52815	21.3	2.94285e+08	4	5	4
131	39S ribosomal protein L37	MRPL37	Q9BZE1	48.1	9.82618e+07	2	2	2
131	Mitochondrial assembly of ribosomal large subunit protein 1	MALSU1	Q96EH3
131	39S ribosomal protein L49	MRPL49	Q13405	19.2	2.33556e+08	2	3	2
131	FAST kinase domain-containing protein 2	FASTKD2	Q9NYY8
131	Mitochondrial mRNA pseudouridine synthase RPUSD3 (EC 5.4.99.-) (RNA pseudouridylate synthase domain-containing protein 3)	RPUSD3	Q6P087	38.4	2.12698e+07	1	1	1
131	39S ribosomal protein L18	MRPL18	Q9H0U6	20.6	1.37274e+08	2	2	2
131	39S ribosomal protein L19	MRPL19	P49406
131	39S ribosomal protein L11	MRPL11	Q9Y3B7	20.7	1.33545e+08	5	5	5
131	39S ribosomal protein L34	MRPL34	Q9BQ48
131	39S ribosomal protein L30	MRPL30	Q8TCC3
131	39S ribosomal protein L39	MRPL39	Q9NYK5	38.7	2.98684e+07	1	1	1
131	39S ribosomal protein L14	MRPL14	Q6P1L8	15.9	5.15682e+07	2	2	2
131	39S ribosomal protein S18a	MRPS18A	Q9NVS2	22.2	1.319e+07	2	2	2
131	39S ribosomal protein L47	MRPL47	Q9HD33	29.4	5.97027e+07	2	2	2
131	39S ribosomal protein L54	MRPL54	Q6P161	15.8	1.05114e+07	2	2	2
131	39S ribosomal protein L55	MRPL55	Q7Z7F7	15.1	1.42655e+08	2	3	2
131	Ribosomal protein 63	MRPL57	Q9BQC6	12.3	5.86629e+07	1	1	1
131	Tyrosine--tRNA ligase	YARS2	Q9Y2Z4
131	39S ribosomal protein L50	MRPL50	Q8N5N7	18.3	6.54331e+06	1	1	1
131	39S ribosomal protein L28	MRPL28	Q13084
131	Peptidyl-tRNA hydrolase ICT1	MRPL58	Q14197	23.6	1.41692e+08	1	1	1
131	RCC1-like G exchanging factor-like protein (RCC1 like) (Williams-Beuren syndrome chromosomal region 16 protein)	RCC1L	Q96I51
131	39S ribosomal protein L4	MRPL4	Q9BYD3	34.9	1.84633e+08	4	4	4
131	Mitochondrial dicarboxylate carrier (Solute carrier family 25 member 10)	SLC25A10	Q9UBX3	31.3	9.09741e+06	1	1	1
131	39S ribosomal protein L17	MRPL17	Q9NRX2	20	1.50592e+08	2	2	2
131	Transcription termination factor 3	MTERF3	Q96E29
131	Growth arrest and DNA damage-inducible proteins-interacting protein 1 (39S ribosomal protein L59	GADD45GIP1	Q8TAE8	25.4	1.20261e+08	3	3	3
131	39S ribosomal protein L52	MRPL52	Q86TS9
131	39S ribosomal protein L51	MRPL51	Q4U2R6
131	39S ribosomal protein L44	MRPL44	Q9H9J2	37.5	1.00567e+08	2	2	2
131	39S ribosomal protein L42	MRPL42	Q9Y6G3
131	39S ribosomal protein L32	MRPL32	Q9BYC8	21.4	1.29364e+08	1	1	1
131	39S ribosomal protein L3	MRPL3	P09001	38.6	9.60842e+07	3	3	3
131	39S ribosomal protein L40	MRPL40	Q9NQ50
131	39S ribosomal protein L43	MRPL43	Q8N983	23.4	3.45636e+08	2	2	2
131	39S ribosomal protein L23	MRPL23	Q16540	17.8	127728655	1	1	1
131	39S ribosomal protein L13	MRPL13	Q9BYD1	20.7	8.77204e+07	2	2	2
131	39S ribosomal protein L16	MRPL16	Q9NX20	28.4	6.41953e+07	2	2	2
131	39S ribosomal protein L53	MRPL53	Q96EL3	12.1	6.12549e+07	2	2	2
131	Pentatricopeptide repeat-containing protein 1	PTCD1	O75127	78.8	2.49529e+07	1	1	1
131	39S ribosomal protein L15	MRPL15	Q9P015	33.4	9.91406e+07	3	3	3
133	Histone deacetylase 1 (HD1) (EC 3.5.1.98)	HDAC1	Q13547	55.1	3.44576e+08	7	9	4
133	Zinc finger protein 541	ZNF541	Q9H0D2
133	Deoxynucleotidyltransferase terminal-interacting protein 1 (Terminal deoxynucleotidyltransferase-interacting factor 1) (TdIF1) (TdT-interacting factor 1)	DNTTIP1	Q9H147	37	7.98572e+06	1	1	1
133	Histone deacetylase 2 (HD2) (EC 3.5.1.98)	HDAC2	Q92769	55.3	3.31092e+08	7	8	4
135	Akirin-2	AKIRIN2	Q53H80
135	Proteasome subunit beta type-4 (EC 3.4.25.1) (26 kDa prosomal protein) (HsBPROS26) (PROS-26) (Macropain beta chain) (Multicatalytic endopeptidase complex beta chain) (Proteasome beta chain) (Proteasome chain 3) (HsN3)	PSMB4	P28070	29.2	1.57738e+08	3	3	3
139	60S ribosomal protein L7a (Large ribosomal subunit protein eL8) (PLA-X polypeptide) (Surfeit locus protein 3)	RPL7A	P62424	30	5.75053e+09	12	22	12
139	60S ribosomal protein L21 (Large ribosomal subunit protein eL21)	RPL21	P46778	18.6	4.42568e+09	4	13	4
139	40S ribosomal protein S24 (Small ribosomal subunit protein eS24)	RPS24	P62847	15.4	2.17334e+09	3	10	3
139	ADP/ATP translocase 2 (ADP	SLC25A5	P05141	32.8	2.79709e+09	9	14	5
139	60S ribosomal protein L15 (Large ribosomal subunit protein eL15)	RPL15	P61313	24.1	2.27207e+09	4	5	4
139	Histone H1x	H1FX	Q92522	22.5	5.12355e+08	4	5	4
139	40S ribosomal protein S14 (Small ribosomal subunit protein uS11)	RPS14	P62263	16.3	3.57948e+09	9	19	9
139	60S ribosomal protein L26 (Large ribosomal subunit protein uL24)	RPL26	P61254	17.2	1.02248e+09	7	8	1
139	NHP2-like protein 1 (High mobility group-like nuclear protein 2 homolog 1) (OTK27) (SNU13 homolog) (hSNU13) (U4/U6.U5 small nuclear ribonucleoprotein SNU13) (U4/U6.U5 tri-snRNP 15.5 kDa protein) [Cleaved into: NHP2-like protein 1	SNU13	P55769	14.2	1.27635e+08	1	1	1
139	60S ribosomal protein L35a (Cell growth-inhibiting gene 33 protein) (Large ribosomal subunit protein eL33)	RPL35A	P18077	12.5	3.19231e+09	2	2	2
139	40S ribosomal protein S13 (Small ribosomal subunit protein uS15)	RPS13	P62277	17.2	3.22887e+09	7	9	7
139	Probable rRNA-processing protein EBP2 (EBNA1-binding protein 2) (Nucleolar protein p40)	EBNA1BP2	Q99848
139	ATP-dependent RNA helicase A (EC 3.6.4.13) (DEAH box protein 9) (DExH-box helicase 9) (Leukophysin) (LKP) (Nuclear DNA helicase II) (NDH II) (RNA helicase A)	DHX9	Q08211	140.9	790550282	20	23	20
139	Interleukin enhancer-binding factor 2 (Nuclear factor of activated T-cells 45 kDa)	ILF2	Q12905	43	9.59911e+08	8	14	8
139	40S ribosomal protein S7 (Small ribosomal subunit protein eS7)	RPS7	P62081	22.1	8.38468e+08	9	20	9
139	60S ribosomal protein L19 (Large ribosomal subunit protein eL19)	RPL19	P84098	23.5	4.61718e+09	6	12	6
139	60S ribosomal protein L27a (Large ribosomal subunit protein uL15)	RPL27A	P46776	16.6	4.48617e+09	5	6	5
139	Elongation factor Tu	TUFM	P49411
139	Histone H2B type 1-M (Histone H2B.e) (H2B/e)	HIST1H2BM	Q99879
139	40S ribosomal protein S15a (Small ribosomal subunit protein uS8)	RPS15A	P62244	14.8	1.66354e+09	4	6	3
139	60S ribosomal protein L4 (60S ribosomal protein L1) (Large ribosomal subunit protein uL4)	RPL4	P36578	47.7	5.89063e+09	13	29	13
139	SRSF protein kinase 1 (EC 2.7.11.1) (SFRS protein kinase 1) (Serine/arginine-rich protein-specific kinase 1) (SR-protein-specific kinase 1)	SRPK1	Q96SB4	74.3	3.00091e+08	8	10	8
139	Actin	ACTA2	P62736
139	40S ribosomal protein S9 (Small ribosomal subunit protein uS4)	RPS9	P46781	22.6	2.66315e+09	7	8	7
139	Interleukin enhancer-binding factor 3 (Double-stranded RNA-binding protein 76) (DRBP76) (M-phase phosphoprotein 4) (MPP4) (Nuclear factor associated with dsRNA) (NFAR) (Nuclear factor of activated T-cells 90 kDa) (NF-AT-90) (Translational control protein 80) (TCP80)	ILF3	Q12906	95.3	1.81854e+09	24	30	20
139	40S ribosomal protein S29 (Small ribosomal subunit protein uS14)	RPS29	P62273
139	Heterogeneous nuclear ribonucleoprotein M (hnRNP M)	HNRNPM	P52272	77.5	2.18478e+09	24	39	24
139	60S ribosomal protein L14 (CAG-ISL 7) (Large ribosomal subunit protein eL14)	RPL14	P50914	23.4	5.56082e+09	5	10	5
139	Actin	ACTG2	P63267
139	60S ribosomal protein L36a (60S ribosomal protein L44) (Cell growth-inhibiting gene 15 protein) (Cell migration-inducing gene 6 protein) (Large ribosomal subunit protein eL42)	RPL36A	P83881
139	60S ribosomal protein L30 (Large ribosomal subunit protein eL30)	RPL30	P62888	12.8	2.34941e+09	5	8	5
139	Heterogeneous nuclear ribonucleoprotein A1 (hnRNP A1) (Helix-destabilizing protein) (Single-strand RNA-binding protein) (hnRNP core protein A1) [Cleaved into: Heterogeneous nuclear ribonucleoprotein A1	HNRNPA1	P09651	38.7	2.25278e+09	16	20	9
139	Guanine nucleotide-binding protein-like 3 (E2-induced gene 3 protein) (Novel nucleolar protein 47) (NNP47) (Nucleolar GTP-binding protein 3) (Nucleostemin)	GNL3	Q9BVP2	62	4.6912e+08	11	15	11
139	60S ribosomal protein L24 (60S ribosomal protein L30) (Large ribosomal subunit protein eL24)	RPL24	P83731	17.8	5.49167e+09	5	8	5
139	Ribosomal L1 domain-containing protein 1 (CATX-11) (Cellular senescence-inhibited gene protein) (Protein PBK1)	RSL1D1	O76021	54.9	6.94335e+07	1	1	1
139	60S ribosomal protein L10a (CSA-19) (Large ribosomal subunit protein uL1) (Neural precursor cell expressed developmentally down-regulated protein 6) (NEDD-6)	RPL10A	P62906	24.8	3.02129e+09	8	10	8
139	Putative RNA-binding protein Luc7-like 2	LUC7L2	Q9Y383	46.5	8.23242e+08	7	9	5
139	Nucleosome assembly protein 1-like 1 (NAP-1-related protein) (hNRP)	NAP1L1	P55209	45.3	5.5166e+07	2	2	2
139	60S ribosomal protein L23a (Large ribosomal subunit protein uL23)	RPL23A	P62750	17.7	3.68043e+09	11	15	10
139	Splicing factor U2AF 35 kDa subunit (U2 auxiliary factor 35 kDa subunit) (U2 small nuclear RNA auxiliary factor 1) (U2 snRNP auxiliary factor small subunit)	U2AF1	Q01081	27.9	1.09875e+08	1	1	1
139	60S ribosomal protein L35 (Large ribosomal subunit protein uL29)	RPL35	P42766	14.5	3.34597e+09	4	6	4
139	60S ribosomal protein L29 (Cell surface heparin-binding protein HIP) (Large ribosomal subunit protein eL29)	RPL29	P47914	17.7	3.08879e+09	2	5	2
139	Cell growth-regulating nucleolar protein	LYAR	Q9NX58	43.6	5.6636e+07	6	6	6
139	60S acidic ribosomal protein P0 (60S ribosomal protein L10E) (Large ribosomal subunit protein uL10)	RPLP0	P05388	34.3	4.45282e+09	13	32	4
139	40S ribosomal protein S18 (Ke-3) (Ke3) (Small ribosomal subunit protein uS13)	RPS18	P62269	17.7	5.77095e+09	8	9	8
139	60S ribosomal protein L32 (Large ribosomal subunit protein eL32)	RPL32	P62910	15.8	2.63214e+09	4	6	4
139	40S ribosomal protein S6 (Phosphoprotein NP33) (Small ribosomal subunit protein eS6)	RPS6	P62753	28.7	3.73707e+09	13	25	13
139	Elongation factor 2 (EF-2)	EEF2	P13639
139	Nucleolar RNA helicase 2 (EC 3.6.4.13) (DEAD box protein 21) (Gu-alpha) (Nucleolar RNA helicase Gu) (Nucleolar RNA helicase II) (RH II/Gu)	DDX21	Q9NR30	87.3	6.06854e+08	26	31	24
139	Histone H1.3 (Histone H1c) (Histone H1s-2)	HIST1H1D	P16402
139	Ribosome biogenesis protein BRX1 homolog (Brix domain-containing protein 2)	BRIX1	Q8TDN6
139	rRNA 2'-O-methyltransferase fibrillarin (EC 2.1.1.-) (34 kDa nucleolar scleroderma antigen) (Histone-glutamine methyltransferase)	FBL	P22087	33.8	1.7188e+08	4	8	4
139	Insulin-like growth factor 2 mRNA-binding protein 1 (IGF2 mRNA-binding protein 1) (IMP-1) (IMP1) (Coding region determinant-binding protein) (CRD-BP) (IGF-II mRNA-binding protein 1) (VICKZ family member 1) (Zipcode-binding protein 1) (ZBP-1)	IGF2BP1	Q9NZI8	63.4	1.17894e+09	13	19	12
139	DNA topoisomerase 1 (EC 5.99.1.2) (DNA topoisomerase I)	TOP1	P11387	90.7	331740096	9	10	9
139	Nucleolar and coiled-body phosphoprotein 1 (140 kDa nucleolar phosphoprotein) (Nopp140) (Hepatitis C virus NS5A-transactivated protein 13) (HCV NS5A-transactivated protein 13) (Nucleolar 130 kDa protein) (Nucleolar phosphoprotein p130)	NOLC1	Q14978	73.6	9.06375e+07	9	9	9
139	60S ribosomal protein L13a (23 kDa highly basic protein) (Large ribosomal subunit protein uL13)	RPL13A	P40429	23.6	4.51542e+09	5	6	3
139	60S ribosomal protein L11 (CLL-associated antigen KW-12) (Large ribosomal subunit protein uL5)	RPL11	P62913
139	60S ribosomal protein L23 (60S ribosomal protein L17) (Large ribosomal subunit protein uL14)	RPL23	P62829	14.9	2.55472e+09	5	14	5
139	RNA-binding protein 28 (RNA-binding motif protein 28)	RBM28	Q9NW13	85.7	4.11965e+07	4	4	4
139	40S ribosomal protein S3a (Small ribosomal subunit protein eS1) (v-fos transformation effector protein) (Fte-1)	RPS3A	P61247	29.9	4.03094e+09	10	17	10
139	Tubulin alpha-1A chain (Alpha-tubulin 3) (Tubulin B-alpha-1) (Tubulin alpha-3 chain) [Cleaved into: Detyrosinated tubulin alpha-1A chain]	TUBA1A	Q71U36
139	Elongation factor 1-alpha 1 (EF-1-alpha-1) (Elongation factor Tu) (EF-Tu) (Eukaryotic elongation factor 1 A-1) (eEF1A-1) (Leukocyte receptor cluster member 7)	EEF1A1	P68104
139	60S ribosomal protein L8 (Large ribosomal subunit protein uL2)	RPL8	P62917	28	4.30425e+09	6	8	6
139	60S ribosomal protein L12 (Large ribosomal subunit protein uL11)	RPL12	P30050	17.8	5483197149	7	20	7
139	60S ribosomal protein L9 (Large ribosomal subunit protein uL6)	RPL9	P32969	21.8	2.37885e+09	9	22	9
139	60S ribosomal protein L17 (60S ribosomal protein L23) (Large ribosomal subunit protein uL22) (PD-1)	RPL17	P18621	21.4	1600241191	7	15	7
139	Signal recognition particle 14 kDa protein (SRP14) (18 kDa Alu RNA-binding protein)	SRP14	P37108	14.6	5.80987e+08	4	4	4
139	Periodic tryptophan protein 1 homolog (Keratinocyte protein IEF SSP 9502)	PWP1	Q13610
139	60S ribosomal protein L37a (Large ribosomal subunit protein eL43)	RPL37A	P61513	10.3	2.36432e+09	2	7	2
139	60S ribosomal protein L13 (Breast basic conserved protein 1) (Large ribosomal subunit protein eL13)	RPL13	P26373	24.2	7.21908e+09	13	19	13
139	Treacle protein (Treacher Collins syndrome protein)	TCOF1	Q13428	152	2.92562e+08	27	34	27
139	40S ribosomal protein S11 (Small ribosomal subunit protein uS17)	RPS11	P62280	18.4	4.25045e+09	4	5	4
139	60S ribosomal protein L27 (Large ribosomal subunit protein eL27)	RPL27	P61353	15.8	2.60049e+09	7	9	7
139	40S ribosomal protein S23 (Small ribosomal subunit protein uS12)	RPS23	P62266	15.8	1.94771e+09	3	4	3
139	60S ribosomal protein L18a (Large ribosomal subunit protein eL20)	RPL18A	Q02543	20.7	1.40922e+09	6	6	6
139	40S ribosomal protein S12 (Small ribosomal subunit protein eS12)	RPS12	P25398	14.5	1.18549e+09	6	8	6
139	60S ribosomal protein L7 (Large ribosomal subunit protein uL30)	RPL7	P18124	29.2	6.59659e+09	11	21	11
139	60S ribosomal protein L22 (EBER-associated protein) (EAP) (Epstein-Barr virus small RNA-associated protein) (Heparin-binding protein HBp15) (Large ribosomal subunit protein eL22)	RPL22	P35268	14.8	2.89832e+09	5	6	5
139	Nucleolar protein 58 (Nucleolar protein 5)	NOP58	Q9Y2X3	59.5	7.55432e+07	2	2	2
139	60S ribosomal protein L6 (Large ribosomal subunit protein eL6) (Neoplasm-related protein C140) (Tax-responsive enhancer element-binding protein 107) (TaxREB107)	RPL6	Q02878	32.7	1.7852e+09	13	21	12
139	60S ribosomal protein L3 (HIV-1 TAR RNA-binding protein B) (TARBP-B) (Large ribosomal subunit protein uL3)	RPL3	P39023	46.1	2.73571e+09	19	32	17
139	40S ribosomal protein S2 (40S ribosomal protein S4) (Protein LLRep3) (Small ribosomal subunit protein uS5)	RPS2	P15880	31.3	1.39643e+09	7	15	7
139	60S ribosomal protein L18 (Large ribosomal subunit protein eL18)	RPL18	Q07020	21.6	6.4165e+09	6	8	6
139	60S ribosomal protein L31 (Large ribosomal subunit protein eL31)	RPL31	P62899	14.5	3.86788e+09	4	8	4
139	Myb-binding protein 1A	MYBBP1A	Q9BQG0	148.8	1.33607e+08	16	19	16
139	60S acidic ribosomal protein P2 (Large ribosomal subunit protein P2) (Renal carcinoma antigen NY-REN-44)	RPLP2	P05387	11.7	6.81686e+09	10	28	9
139	60S ribosomal protein L10 (Laminin receptor homolog) (Large ribosomal subunit protein uL16) (Protein QM) (Ribosomal protein L10) (Tumor suppressor QM)	RPL10	P27635	24.6	2.32615e+09	8	12	6
139	Nuclease-sensitive element-binding protein 1 (CCAAT-binding transcription factor I subunit A) (CBF-A) (DNA-binding protein B) (DBPB) (Enhancer factor I subunit A) (EFI-A) (Y-box transcription factor) (Y-box-binding protein 1) (YB-1)	YBX1	P67809	35.9	2.69688e+09	15	26	10
139	Nucleophosmin (NPM) (Nucleolar phosphoprotein B23) (Nucleolar protein NO38) (Numatrin)	NPM1	P06748	32.6	3.63053e+09	13	45	13
139	40S ribosomal protein S17 (Small ribosomal subunit protein eS17)	RPS17	P08708	15.5	2.17682e+09	8	16	8
139	Nucleolar protein 56 (Nucleolar protein 5A)	NOP56	O00567	66	1.62348e+07	1	1	1
139	60S ribosomal protein L5 (Large ribosomal subunit protein uL18)	RPL5	P46777	34.3	1.89447e+09	10	22	10
139	Nucleolin (Protein C23)	NCL	P19338	76.6	7.06233e+09	31	52	31
139	40S ribosomal protein S8 (Small ribosomal subunit protein eS8)	RPS8	P62241	24.2	5.79387e+09	9	14	9
139	60S ribosomal protein L28 (Large ribosomal subunit protein eL28)	RPL28	P46779	15.7	6.71895e+08	4	6	4
139	SCY1-like protein 2 (Coated vesicle-associated kinase of 104 kDa)	SCYL2	Q6P3W7
139	60S ribosomal protein L39 (Large ribosomal subunit protein eL39)	RPL39	P62891
139	60S acidic ribosomal protein P1 (Large ribosomal subunit protein P1)	RPLP1	P05386	11.5	2.45234e+09	3	11	2
139	Splicing factor U2AF 65 kDa subunit (U2 auxiliary factor 65 kDa subunit) (hU2AF(65)) (hU2AF65) (U2 snRNP auxiliary factor large subunit)	U2AF2	P26368	53.5	8.93688e+07	3	3	3
139	60S ribosomal protein L36 (Large ribosomal subunit protein eL36)	RPL36	Q9Y3U8	12.2	3.62558e+09	5	7	4
139	40S ribosomal protein S15 (RIG protein) (Small ribosomal subunit protein uS19)	RPS15	P62841	17	1.11871e+09	2	6	2
139	Tubulin beta-1 chain	TUBB1	Q9H4B7
139	40S ribosomal protein S16 (Small ribosomal subunit protein uS9)	RPS16	P62249	16.4	3.39752e+09	5	6	5
139	Heterogeneous nuclear ribonucleoprotein U (hnRNP U) (GRIP120) (Nuclear p120 ribonucleoprotein) (Scaffold-attachment factor A) (SAF-A) (p120) (pp120)	HNRNPU	Q00839	90.5	3.94152e+09	28	40	27
143	7SK snRNA methylphosphate capping enzyme (MePCE) (EC 2.1.1.-) (Bicoid-interacting protein 3 homolog) (Bin3 homolog)	MEPCE	Q7L2J0	74.3	7.72731e+06	1	1	1
143	Protein SEC13 homolog (GATOR complex protein SEC13) (SEC13-like protein 1) (SEC13-related protein)	SEC13	P55735	35.5	6.65615e+06	1	1	1
144	Catenin alpha-1 (Alpha E-catenin) (Cadherin-associated protein) (Renal carcinoma antigen NY-REN-13)	CTNNA1	P35221	100	4.09794e+07	3	3	1
144	Cadherin-10 (T2-cadherin)	CDH10	Q9Y6N8
144	Catenin alpha-2 (Alpha N-catenin) (Alpha-catenin-related protein)	CTNNA2	P26232
144	Catenin beta-1 (Beta-catenin)	CTNNB1	P35222	85.4	2.29617e+07	3	3	2
145	Histone-binding protein RBBP4 (Chromatin assembly factor 1 subunit C) (CAF-1 subunit C) (Chromatin assembly factor I p48 subunit) (CAF-I 48 kDa subunit) (CAF-I p48) (Nucleosome-remodeling factor subunit RBAP48) (Retinoblastoma-binding protein 4) (RBBP-4) (Retinoblastoma-binding protein p48)	RBBP4	Q09028	47.6	1.26056e+08	2	5	2
145	V-type proton ATPase catalytic subunit A (V-ATPase subunit A) (EC 3.6.3.14) (V-ATPase 69 kDa subunit) (Vacuolar ATPase isoform VA68) (Vacuolar proton pump subunit alpha)	ATP6V1A	P38606	68.3	5.70965e+07	2	2	2
145	S-methyl-5'-thioadenosine phosphorylase (EC 2.4.2.28) (5'-methylthioadenosine phosphorylase) (MTA phosphorylase) (MTAP) (MTAPase)	MTAP	Q13126
145	Ras-related protein Rab-1A (YPT1-related protein)	RAB1A	P62820
146	Mitochondrial import receptor subunit TOM40 homolog (Protein Haymaker) (Translocase of outer membrane 40 kDa subunit homolog) (p38.5)	TOMM40	O96008	37.9	4.16313e+07	2	3	2
146	Voltage-dependent anion-selective channel protein 3 (VDAC-3) (hVDAC3) (Outer mitochondrial membrane protein porin 3)	VDAC3	Q9Y277	30.6	2.00833e+08	5	5	4
148	Anillin	ANLN	Q9NQW6
148	Heterogeneous nuclear ribonucleoprotein D-like (hnRNP D-like) (hnRNP DL) (AU-rich element RNA-binding factor) (JKT41-binding protein) (Protein laAUF1)	HNRNPDL	O14979	46.4	3.19562e+08	4	4	3
168	Phosphatidylserine synthase 1 (PSS-1) (PtdSer synthase 1) (EC 2.7.8.29) (Serine-exchange enzyme I)	PTDSS1	P48651
168	Cytoskeleton-associated protein 4 (63-kDa cytoskeleton-linking membrane protein) (Climp-63) (p63)	CKAP4	Q07065	66	6.68243e+08	22	25	22
168	Kinectin (CG-1 antigen) (Kinesin receptor)	KTN1	Q86UP2	156.2	2.8801e+08	33	40	33
171	40S ribosomal protein S3a (Small ribosomal subunit protein eS1) (v-fos transformation effector protein) (Fte-1)	RPS3A	P61247	29.9	4.03094e+09	10	17	10
171	40S ribosomal protein S2 (40S ribosomal protein S4) (Protein LLRep3) (Small ribosomal subunit protein uS5)	RPS2	P15880	31.3	1.39643e+09	7	15	7
171	Protein SMG8 (Amplified in breast cancer gene 2 protein) (Protein smg-8 homolog)	SMG8	Q8ND04	109.6	7102936	1	1	1
171	Regulator of nonsense transcripts 3B (Nonsense mRNA reducing factor 3B) (Up-frameshift suppressor 3 homolog B) (hUpf3B) (Up-frameshift suppressor 3 homolog on chromosome X) (hUpf3p-X)	UPF3B	Q9BZI7	57.7	1.51429e+08	5	5	5
171	Regulator of nonsense transcripts 2 (Nonsense mRNA reducing factor 2) (Up-frameshift suppressor 2 homolog) (hUpf2)	UPF2	Q9HAU5
177	Gamma-tubulin complex component 3 (GCP-3) (hGCP3) (Gamma-ring complex protein 104 kDa) (h104p) (hGrip104) (Spindle pole body protein Spc98 homolog) (hSpc98)	TUBGCP3	Q96CW5	103.5	2.68247e+07	1	1	1
177	A-kinase anchor protein 9 (AKAP-9) (A-kinase anchor protein 350 kDa) (AKAP 350) (hgAKAP 350) (A-kinase anchor protein 450 kDa) (AKAP 450) (AKAP 120-like protein) (Centrosome- and Golgi-localized PKN-associated protein) (CG-NAP) (Protein hyperion) (Protein kinase A-anchoring protein 9) (PRKA9) (Protein yotiao)	AKAP9	Q99996	453.4	1.77236e+07	3	3	3
177	Gamma-tubulin complex component 6 (GCP-6)	TUBGCP6	Q96RT7
177	Casein kinase I isoform delta (CKI-delta) (CKId) (EC 2.7.11.1) (Tau-protein kinase CSNK1D) (EC 2.7.11.26)	CSNK1D	P48730
177	Protein NEDD1 (Neural precursor cell expressed developmentally down-regulated protein 1) (NEDD-1)	NEDD1	Q8NHV4	71.9	1.08133e+07	3	3	3
178	Heterogeneous nuclear ribonucleoprotein H (hnRNP H) [Cleaved into: Heterogeneous nuclear ribonucleoprotein H	HNRNPH1	P31943	49.2	4.23336e+08	8	10	5
178	TAR DNA-binding protein 43 (TDP-43)	TARDBP	Q13148	44.7	1.4059e+08	1	1	1
180	Mitotic spindle assembly checkpoint protein MAD2A (HsMAD2) (Mitotic arrest deficient 2-like protein 1) (MAD2-like protein 1)	MAD2L1	Q13257
180	Cell division cycle protein 20 homolog (p55CDC)	CDC20	Q12834	54.7	2.9181e+07	2	2	2
184	E3 ubiquitin-protein ligase MYCBP2 (EC 2.3.2.27) (Myc-binding protein 2) (Pam/highwire/rpm-1 protein) (Protein associated with Myc) (RING-type E3 ubiquitin transferase MYCBP2)	MYCBP2	O75592	509.8	5.155e+07	12	13	12
184	F-box/LRR-repeat protein 8 (F-box and leucine-rich repeat protein 8) (F-box protein FBL8)	FBXL8	Q96CD0
184	F-box/LRR-repeat protein 15 (F-box only protein 37)	FBXL15	Q9H469
184	S-phase kinase-associated protein 1 (Cyclin-A/CDK2-associated protein p19) (p19A) (Organ of Corti protein 2) (OCP-2) (Organ of Corti protein II) (OCP-II) (RNA polymerase II elongation factor-like protein) (SIII) (Transcription elongation factor B polypeptide 1-like) (p19skp1)	SKP1	P63208	18.6	5.46997e+07	1	1	1
193	Exosome complex component RRP4 (Exosome component 2) (Ribosomal RNA-processing protein 4)	EXOSC2	Q13868	32.8	79160971	1	1	1
193	Exosome complex component RRP43 (Exosome component 8) (Opa-interacting protein 2) (OIP-2) (Ribosomal RNA-processing protein 43) (p9)	EXOSC8	Q96B26	30	71311652	2	2	2
198	Secretory carrier-associated membrane protein 5 (Secretory carrier membrane protein 5) (hSCAMP5)	SCAMP5	Q8TAC9
198	Tripartite motif-containing protein 2 (EC 2.3.2.27) (E3 ubiquitin-protein ligase TRIM2) (RING finger protein 86) (RING-type E3 ubiquitin transferase TRIM2)	TRIM2	Q9C040
198	Nuclear fragile X mental retardation-interacting protein 1 (Nuclear FMRP-interacting protein 1)	NUFIP1	Q9UHK0	56.3	6.59714e+07	1	1	1
198	Zinc finger HIT domain-containing protein 3 (HNF-4a coactivator) (Thyroid hormone receptor interactor 3) (Thyroid receptor-interacting protein 3) (TR-interacting protein 3) (TRIP-3)	ZNHIT3	Q15649	17.6	28154597	1	1	1
210	Conserved oligomeric Golgi complex subunit 5 (COG complex subunit 5) (13S Golgi transport complex 90 kDa subunit) (GTC-90) (Component of oligomeric Golgi complex 5) (Golgi transport complex 1)	COG5	Q9UP83	92.7	2.68594e+07	1	1	1
210	Conserved oligomeric Golgi complex subunit 7 (COG complex subunit 7) (Component of oligomeric Golgi complex 7)	COG7	P83436
211	THO complex subunit 4 (Tho4) (Ally of AML-1 and LEF-1) (Aly/REF export factor) (Transcriptional coactivator Aly/REF) (bZIP-enhancing factor BEF)	ALYREF	Q86V81	26.9	4.24388e+08	4	4	4
211	THO complex subunit 5 homolog (Functional spliceosome-associated protein 79) (fSAP79) (NF2/meningioma region protein pK1.3) (Placental protein 39.2) (PP39.2) (hTREX90)	THOC5	Q13769
211	THO complex subunit 6 homolog (Functional spliceosome-associated protein 35) (fSAP35) (WD repeat-containing protein 58)	THOC6	Q86W42	37.5	2.1665e+07	3	3	3
211	Spliceosome RNA helicase DDX39B (EC 3.6.4.13) (56 kDa U2AF65-associated protein) (ATP-dependent RNA helicase p47) (DEAD box protein UAP56) (HLA-B-associated transcript 1 protein)	DDX39B	Q13838
211	THO complex subunit 7 homolog (Functional spliceosome-associated protein 24) (fSAP24) (Ngg1-interacting factor 3-like protein 1-binding protein 1) (NIF3L1-binding protein 1) (hTREX30)	THOC7	Q6I9Y2
211	THO complex subunit 2 (Tho2) (hTREX120)	THOC2	Q8NI27	182.7	7.14078e+07	4	5	4
211	THO complex subunit 3 (Tho3) (TEX1 homolog) (hTREX45)	THOC3	Q96J01
211	THO complex subunit 1 (Tho1) (Nuclear matrix protein p84) (p84N5) (hTREX84)	THOC1	Q96FV9	75.6	9.53723e+06	1	1	1
219	Inhibitor of growth protein 1	ING1	Q9UK53
219	Histone deacetylase 1 (HD1) (EC 3.5.1.98)	HDAC1	Q13547	55.1	3.44576e+08	7	9	4
221	Ribosomal biogenesis protein LAS1L (Protein LAS1 homolog)	LAS1L	Q9Y4W2	83	5.91289e+07	3	3	3
221	Proline-	PELP1	Q8IZL8	119.6	9.47986e+07	5	5	5
221	WD repeat-containing protein 18	WDR18	Q9BV38	47.4	6.28538e+06	1	1	1
221	Polynucleotide 5'-hydroxyl-kinase NOL9 (EC 2.7.1.-) (Nucleolar protein 9)	NOL9	Q5SY16
221	Sentrin-specific protease 3 (EC 3.4.22.-) (SUMO-1-specific protease 3) (Sentrin/SUMO-specific protease SENP3)	SENP3	Q9H4L4	65	8705636	1	1	1
222	Cyclin-dependent kinase 9 (EC 2.7.11.22) (EC 2.7.11.23) (C-2K) (Cell division cycle 2-like protein kinase 4) (Cell division protein kinase 9) (Serine/threonine-protein kinase PITALRE) (Tat-associated kinase complex catalytic subunit)	CDK9	P50750
222	Protein HEXIM1 (Cardiac lineage protein 1) (Estrogen down-regulated gene 1 protein) (Hexamethylene bis-acetamide-inducible protein 1) (Menage a quatre protein 1)	HEXIM1	O94992	40.6	98614973	3	3	3
222	Cyclin-T1 (CycT1) (Cyclin-T)	CCNT1	O60563	80.6	3.30623e+07	2	2	2
223	Flotillin-1	FLOT1	O75955
223	V-type proton ATPase 116 kDa subunit a isoform 1 (V-ATPase 116 kDa isoform a1) (Clathrin-coated vesicle/synaptic vesicle proton pump 116 kDa subunit) (Vacuolar adenosine triphosphatase subunit Ac116) (Vacuolar proton pump subunit 1) (Vacuolar proton translocating ATPase 116 kDa subunit a isoform 1)	ATP6V0A1	Q93050	96.4	1.79977e+07	1	1	1
231	Selenoprotein S (SelS) (VCP-interacting membrane protein)	SELENOS	Q9BQE4
231	SRSF protein kinase 2 (EC 2.7.11.1) (SFRS protein kinase 2) (Serine/arginine-rich protein-specific kinase 2) (SR-protein-specific kinase 2) [Cleaved into: SRSF protein kinase 2 N-terminal; SRSF protein kinase 2 C-terminal]	SRPK2	P78362	77.5	5.37596e+07	2	2	2
240	Cullin-4A (CUL-4A)	CUL4A	Q13619
240	DNA damage-binding protein 1 (DDB p127 subunit) (DNA damage-binding protein a) (DDBa) (Damage-specific DNA-binding protein 1) (HBV X-associated protein 1) (XAP-1) (UV-damaged DNA-binding factor) (UV-damaged DNA-binding protein 1) (UV-DDB 1) (XPE-binding factor) (XPE-BF) (Xeroderma pigmentosum group E-complementing protein) (XPCe)	DDB1	Q16531	126.9	1.59596e+07	2	2	2
240	U5 small nuclear ribonucleoprotein 40 kDa protein (U5 snRNP 40 kDa protein) (U5-40K) (38 kDa-splicing factor) (Prp8-binding protein) (hPRP8BP) (U5 snRNP-specific 40 kDa protein) (WD repeat-containing protein 57)	SNRNP40	Q96DI7	39.3	2.03076e+07	1	1	1
251	c-Myc-binding protein (Associate of Myc 1) (AMY-1)	MYCBP	Q99417	12	129414256	1	1	1
251	Nuclear pore complex protein Nup133 (133 kDa nucleoporin) (Nucleoporin Nup133)	NUP133	Q8WUM0
252	NADH dehydrogenase (ubiquinone) complex I	NDUFAF6	Q330K2
252	Polyamine-modulated factor 1 (PMF-1)	PMF1	Q6P1K2	23.3	5743543	1	1	1
256	Coilin (p80-coilin)	COIL	P38432	62.6	1.18715e+07	2	3	2
256	Mitochondrial import inner membrane translocase subunit TIM50	TIMM50	Q3ZCQ8	39.6	5.2378e+07	1	1	1
263	Structural maintenance of chromosomes protein 4 (SMC protein 4) (SMC-4) (Chromosome-associated polypeptide C) (hCAP-C) (XCAP-C homolog)	SMC4	Q9NTJ3	147.1	3.13675e+08	28	31	28
263	Condensin-2 complex subunit H2 (Chromosome-associated protein H2) (hCAP-H2) (Kleisin-beta) (Non-SMC condensin II complex subunit H2)	NCAPH2	Q6IBW4	68.2	5.19365e+07	5	5	5
263	Condensin-2 complex subunit D3 (Non-SMC condensin II complex subunit D3) (hCAP-D3)	NCAPD3	P42695	168.8	1.18221e+08	6	7	6
263	Condensin-2 complex subunit G2 (Chromosome-associated protein G2) (CAP-G2) (hCAP-G2) (Leucine zipper protein 5) (Non-SMC condensin II complex subunit G2)	NCAPG2	Q86XI2	130.9	4.39544e+07	3	4	3
263	Structural maintenance of chromosomes protein 2 (SMC protein 2) (SMC-2) (Chromosome-associated protein E) (hCAP-E) (XCAP-E homolog)	SMC2	O95347	135.6	5.09409e+08	29	33	29
267	Integrin alpha-V (Vitronectin receptor) (Vitronectin receptor subunit alpha) (CD antigen CD51) [Cleaved into: Integrin alpha-V heavy chain; Integrin alpha-V light chain]	ITGAV	P06756
267	Integrin beta-1 (Fibronectin receptor subunit beta) (Glycoprotein IIa) (GPIIA) (VLA-4 subunit beta) (CD antigen CD29)	ITGB1	P05556	88.4	3.19691e+07	1	1	1
271	Eukaryotic peptide chain release factor GTP-binding subunit ERF3A (Eukaryotic peptide chain release factor subunit 3a) (eRF3a) (G1 to S phase transition protein 1 homolog)	GSPT1	P15170
271	Polyadenylate-binding protein 4 (PABP-4) (Poly(A)-binding protein 4) (Activated-platelet protein 1) (APP-1) (Inducible poly(A)-binding protein) (iPABP)	PABPC4	Q13310	70.7	1.10723e+09	14	18	8
271	Polyadenylate-binding protein 1 (PABP-1) (Poly(A)-binding protein 1)	PABPC1	P11940	70.6	2.21586e+09	18	24	5
272	Histone H1.2 (Histone H1c) (Histone H1d) (Histone H1s-1)	HIST1H1C	P16403
272	40S ribosomal protein S10 (Small ribosomal subunit protein eS10)	RPS10	P46783	18.9	1.92215e+09	6	9	3
272	60S ribosomal protein L21 (Large ribosomal subunit protein eL21)	RPL21	P46778	18.6	4.42568e+09	4	13	4
272	ADP/ATP translocase 2 (ADP	SLC25A5	P05141	32.8	2.79709e+09	9	14	5
272	60S ribosomal protein L15 (Large ribosomal subunit protein eL15)	RPL15	P61313	24.1	2.27207e+09	4	5	4
272	Receptor of activated protein C kinase 1 (Cell proliferation-inducing gene 21 protein) (Guanine nucleotide-binding protein subunit beta-2-like 1) (Guanine nucleotide-binding protein subunit beta-like protein 12.3) (Human lung cancer oncogene 7 protein) (HLC-7) (Receptor for activated C kinase) (Small ribosomal subunit protein RACK1) [Cleaved into: Receptor of activated protein C kinase 1	RACK1	P63244
272	Proline-rich protein 11	PRR11	Q96HE9
272	60S ribosomal protein L22-like 1 (Large ribosomal subunit protein eL22-like 1)	RPL22L1	Q6P5R6
272	40S ribosomal protein S14 (Small ribosomal subunit protein uS11)	RPS14	P62263	16.3	3.57948e+09	9	19	9
272	Pescadillo homolog	PES1	O00541	68	1.33298e+08	4	4	4
272	40S ribosomal protein S20 (Small ribosomal subunit protein uS10)	RPS20	P60866	13.4	2.60104e+09	2	4	2
272	60S ribosomal protein L26 (Large ribosomal subunit protein uL24)	RPL26	P61254	17.2	1.02248e+09	7	8	1
272	60S ribosomal protein L35a (Cell growth-inhibiting gene 33 protein) (Large ribosomal subunit protein eL33)	RPL35A	P18077	12.5	3.19231e+09	2	2	2
272	40S ribosomal protein SA (37 kDa laminin receptor precursor) (37LRP) (37/67 kDa laminin receptor) (LRP/LR) (67 kDa laminin receptor) (67LR) (Colon carcinoma laminin-binding protein) (Laminin receptor 1) (LamR) (Laminin-binding protein precursor p40) (LBP/p40) (Multidrug resistance-associated protein MGr1-Ag) (NEM/1CHD4) (Small ribosomal subunit protein uS2)	RPSA	P08865	32.8	6.78112e+07	1	1	1
272	Probable rRNA-processing protein EBP2 (EBNA1-binding protein 2) (Nucleolar protein p40)	EBNA1BP2	Q99848
272	ATP synthase subunit gamma	ATP5C1	P36542	33	4.80312e+08	6	7	6
272	Probable dimethyladenosine transferase (EC 2.1.1.183) (DIM1 dimethyladenosine transferase 1 homolog) (DIM1 dimethyladenosine transferase 1-like) (Probable 18S rRNA (adenine(1779)-N(6)/adenine(1780)-N(6))-dimethyltransferase) (Probable 18S rRNA dimethylase) (Probable S-adenosylmethionine-6-N'	DIMT1	Q9UNQ2	35.2	35838069	2	2	1
272	40S ribosomal protein S25 (Small ribosomal subunit protein eS25)	RPS25	P62851	13.7	3.54684e+09	4	6	4
272	40S ribosomal protein S7 (Small ribosomal subunit protein eS7)	RPS7	P62081	22.1	8.38468e+08	9	20	9
272	60S ribosomal protein L19 (Large ribosomal subunit protein eL19)	RPL19	P84098	23.5	4.61718e+09	6	12	6
272	Nucleosome assembly protein 1-like 4 (Nucleosome assembly protein 2) (NAP-2)	NAP1L4	Q99733
272	Heat shock protein HSP 90-alpha (Heat shock 86 kDa) (HSP 86) (HSP86) (Lipopolysaccharide-associated protein 2) (LAP-2) (LPS-associated protein 2) (Renal carcinoma antigen NY-REN-38)	HSP90AA1	P07900
272	60S ribosomal protein L27a (Large ribosomal subunit protein uL15)	RPL27A	P46776	16.6	4.48617e+09	5	6	5
272	Elongation factor Tu	TUFM	P49411
272	Proliferation-associated protein 2G4 (Cell cycle protein p38-2G4 homolog) (hG4-1) (ErbB3-binding protein 1)	PA2G4	Q9UQ80
272	40S ribosomal protein S15a (Small ribosomal subunit protein uS8)	RPS15A	P62244	14.8	1.66354e+09	4	6	3
272	60S ribosomal protein L4 (60S ribosomal protein L1) (Large ribosomal subunit protein uL4)	RPL4	P36578	47.7	5.89063e+09	13	29	13
272	SRSF protein kinase 1 (EC 2.7.11.1) (SFRS protein kinase 1) (Serine/arginine-rich protein-specific kinase 1) (SR-protein-specific kinase 1)	SRPK1	Q96SB4	74.3	3.00091e+08	8	10	8
272	Ras GTPase-activating protein-binding protein 1 (G3BP-1) (EC 3.6.4.12) (EC 3.6.4.13) (ATP-dependent DNA helicase VIII) (hDH VIII) (GAP SH3 domain-binding protein 1)	G3BP1	Q13283	52.1	1.25893e+09	10	18	10
272	Histone H2AX (H2a/x) (Histone H2A.X)	H2AFX	P16104
272	Staphylococcal nuclease domain-containing protein 1 (100 kDa coactivator) (EBNA2 coactivator p100) (Tudor domain-containing protein 11) (p100 co-activator)	SND1	Q7KZF4
272	40S ribosomal protein S9 (Small ribosomal subunit protein uS4)	RPS9	P46781	22.6	2.66315e+09	7	8	7
272	40S ribosomal protein S29 (Small ribosomal subunit protein uS14)	RPS29	P62273
272	60S ribosomal protein L14 (CAG-ISL 7) (Large ribosomal subunit protein eL14)	RPL14	P50914	23.4	5.56082e+09	5	10	5
272	Multifunctional methyltransferase subunit TRM112-like protein (tRNA methyltransferase 112 homolog)	TRMT112	Q9UI30
272	60S ribosomal protein L30 (Large ribosomal subunit protein eL30)	RPL30	P62888	12.8	2.34941e+09	5	8	5
272	40S ribosomal protein S21 (Small ribosomal subunit protein eS21)	RPS21	P63220
272	Lupus La protein (La autoantigen) (La ribonucleoprotein) (Sjoegren syndrome type B antigen) (SS-B)	SSB	P05455	46.8	3.75945e+08	6	7	6
272	60S ribosomal protein L24 (60S ribosomal protein L30) (Large ribosomal subunit protein eL24)	RPL24	P83731	17.8	5.49167e+09	5	8	5
272	60S ribosomal protein L10a (CSA-19) (Large ribosomal subunit protein uL1) (Neural precursor cell expressed developmentally down-regulated protein 6) (NEDD-6)	RPL10A	P62906	24.8	3.02129e+09	8	10	8
272	Elongation factor 1-beta (EF-1-beta)	EEF1B2	P24534	24.7	3.13021e+08	3	4	3
272	Eukaryotic translation initiation factor 5B (eIF-5B) (EC 3.6.5.3) (Translation initiation factor IF-2)	EIF5B	O60841	138.7	4.81409e+08	18	25	18
272	Insulin-like growth factor 2 mRNA-binding protein 3 (IGF2 mRNA-binding protein 3) (IMP-3) (IGF-II mRNA-binding protein 3) (KH domain-containing protein overexpressed in cancer) (hKOC) (VICKZ family member 3)	IGF2BP3	O00425	63.7	7.8692e+08	8	10	7
272	60S ribosomal protein L26-like 1 (Large ribosomal subunit protein uL24-like 1)	RPL26L1	Q9UNX3	17.2	1.02248e+09	7	8	1
272	Nucleosome assembly protein 1-like 1 (NAP-1-related protein) (hNRP)	NAP1L1	P55209	45.3	5.5166e+07	2	2	2
272	60S ribosomal protein L23a (Large ribosomal subunit protein uL23)	RPL23A	P62750	17.7	3.68043e+09	11	15	10
272	RNA-binding protein 34 (RNA-binding motif protein 34)	RBM34	P42696	48.5	86749327	2	2	2
272	Ubiquitin-60S ribosomal protein L40 (CEP52) (Ubiquitin A-52 residue ribosomal protein fusion product 1) [Cleaved into: Ubiquitin; 60S ribosomal protein L40 (Large ribosomal subunit protein eL40)]	UBA52	P62987
272	60S ribosomal protein L35 (Large ribosomal subunit protein uL29)	RPL35	P42766	14.5	3.34597e+09	4	6	4
272	60S ribosomal protein L10-like (Large ribosomal subunit protein uL16-like)	RPL10L	Q96L21
272	Nicotinamide/nicotinic acid mononucleotide adenylyltransferase 1 (NMN/NaMN adenylyltransferase 1) (EC 2.7.7.1) (EC 2.7.7.18) (Nicotinamide-nucleotide adenylyltransferase 1) (NMN adenylyltransferase 1) (Nicotinate-nucleotide adenylyltransferase 1) (NaMN adenylyltransferase 1)	NMNAT1	Q9HAN9
272	60S acidic ribosomal protein P0 (60S ribosomal protein L10E) (Large ribosomal subunit protein uL10)	RPLP0	P05388	34.3	4.45282e+09	13	32	4
272	40S ribosomal protein S3 (EC 4.2.99.18) (Small ribosomal subunit protein uS3)	RPS3	P23396	26.7	3.4088e+09	12	21	12
272	Pumilio homolog 3 (HBV X-transactivated gene 5 protein) (HBV XAg-transactivated protein 5) (Minor histocompatibility antigen HA-8) (HLA-HA8)	PUM3	Q15397
272	Ubiquitin-40S ribosomal protein S27a (Ubiquitin carboxyl extension protein 80) [Cleaved into: Ubiquitin; 40S ribosomal protein S27a (Small ribosomal subunit protein eS31)]	RPS27A	P62979	18	7.73101e+08	5	7	3
272	H/ACA ribonucleoprotein complex subunit 3 (Nucleolar protein 10) (Nucleolar protein family A member 3) (snoRNP protein NOP10)	NOP10	Q9NPE3	7.7	100759633	1	1	1
272	40S ribosomal protein S18 (Ke-3) (Ke3) (Small ribosomal subunit protein uS13)	RPS18	P62269	17.7	5.77095e+09	8	9	8
272	Trifunctional enzyme subunit alpha	HADHA	P40939	82.9	2.43254e+08	7	7	7
272	60S ribosomal protein L32 (Large ribosomal subunit protein eL32)	RPL32	P62910	15.8	2.63214e+09	4	6	4
272	40S ribosomal protein S6 (Phosphoprotein NP33) (Small ribosomal subunit protein eS6)	RPS6	P62753	28.7	3.73707e+09	13	25	13
272	Calreticulin (CRP55) (Calregulin) (Endoplasmic reticulum resident protein 60) (ERp60) (HACBP) (grp60)	CALR	P27797
272	Elongation factor 2 (EF-2)	EEF2	P13639
272	40S ribosomal protein S19 (Small ribosomal subunit protein eS19)	RPS19	P39019	16.1	3.60713e+09	7	9	7
272	Histone H1.3 (Histone H1c) (Histone H1s-2)	HIST1H1D	P16402
272	Eukaryotic translation initiation factor 2 subunit 1 (Eukaryotic translation initiation factor 2 subunit alpha) (eIF-2-alpha) (eIF-2A) (eIF-2alpha)	EIF2S1	P05198	36.1	4.13662e+08	10	13	10
272	Insulin-like growth factor 2 mRNA-binding protein 1 (IGF2 mRNA-binding protein 1) (IMP-1) (IMP1) (Coding region determinant-binding protein) (CRD-BP) (IGF-II mRNA-binding protein 1) (VICKZ family member 1) (Zipcode-binding protein 1) (ZBP-1)	IGF2BP1	Q9NZI8	63.4	1.17894e+09	13	19	12
272	40S ribosomal protein S26 (Small ribosomal subunit protein eS26)	RPS26	P62854	13	1.82399e+09	3	7	1
272	Histone H1.1 (Histone H1a)	HIST1H1A	Q02539
272	Nucleolar and coiled-body phosphoprotein 1 (140 kDa nucleolar phosphoprotein) (Nopp140) (Hepatitis C virus NS5A-transactivated protein 13) (HCV NS5A-transactivated protein 13) (Nucleolar 130 kDa protein) (Nucleolar phosphoprotein p130)	NOLC1	Q14978	73.6	9.06375e+07	9	9	9
272	60S ribosomal protein L13a (23 kDa highly basic protein) (Large ribosomal subunit protein uL13)	RPL13A	P40429	23.6	4.51542e+09	5	6	3
272	H/ACA ribonucleoprotein complex subunit 2 (Nucleolar protein family A member 2) (snoRNP protein NHP2)	NHP2	Q9NX24	17.2	1.36035e+08	1	2	1
272	60S ribosomal protein L11 (CLL-associated antigen KW-12) (Large ribosomal subunit protein uL5)	RPL11	P62913
272	60S ribosomal protein L36a-like (Large ribosomal subunit protein eL42-like)	RPL36AL	Q969Q0
272	ADP/ATP translocase 3 (ADP	SLC25A6	P12236	32.8	1.81868e+09	7	15	1
272	60S ribosomal protein L23 (60S ribosomal protein L17) (Large ribosomal subunit protein uL14)	RPL23	P62829	14.9	2.55472e+09	5	14	5
272	40S ribosomal protein S3a (Small ribosomal subunit protein eS1) (v-fos transformation effector protein) (Fte-1)	RPS3A	P61247	29.9	4.03094e+09	10	17	10
272	Tubulin alpha-8 chain (Alpha-tubulin 8) (Tubulin alpha chain-like 2)	TUBA8	Q9NY65
272	Elongation factor 1-alpha 1 (EF-1-alpha-1) (Elongation factor Tu) (EF-Tu) (Eukaryotic elongation factor 1 A-1) (eEF1A-1) (Leukocyte receptor cluster member 7)	EEF1A1	P68104
272	60S ribosomal protein L3-like (Large ribosomal subunit protein uL3-like)	RPL3L	Q92901
272	60S ribosomal protein L8 (Large ribosomal subunit protein uL2)	RPL8	P62917	28	4.30425e+09	6	8	6
272	60S ribosomal protein L9 (Large ribosomal subunit protein uL6)	RPL9	P32969	21.8	2.37885e+09	9	22	9
272	tRNA (cytosine(34)-C(5))-methyltransferase (EC 2.1.1.203) (Myc-induced SUN domain-containing protein) (Misu) (NOL1/NOP2/Sun domain family member 2) (Substrate of AIM1/Aurora kinase B) (tRNA (cytosine-5-)-methyltransferase) (tRNA methyltransferase 4 homolog) (hTrm4)	NSUN2	Q08J23	86.4	3.37431e+07	7	7	7
272	60S ribosomal protein L12 (Large ribosomal subunit protein uL11)	RPL12	P30050	17.8	5483197149	7	20	7
272	Elongation factor 1-gamma (EF-1-gamma) (eEF-1B gamma)	EEF1G	P26641	50.1	7.68972e+08	6	8	6
272	Eukaryotic translation initiation factor 1A	EIF1AX	P47813
272	Heterogeneous nuclear ribonucleoproteins C1/C2 (hnRNP C1/C2)	HNRNPC	P07910	33.6	1361639703	10	13	8
272	Signal recognition particle 14 kDa protein (SRP14) (18 kDa Alu RNA-binding protein)	SRP14	P37108	14.6	5.80987e+08	4	4	4
272	SRSF protein kinase 2 (EC 2.7.11.1) (SFRS protein kinase 2) (Serine/arginine-rich protein-specific kinase 2) (SR-protein-specific kinase 2) [Cleaved into: SRSF protein kinase 2 N-terminal; SRSF protein kinase 2 C-terminal]	SRPK2	P78362	77.5	5.37596e+07	2	2	2
272	Periodic tryptophan protein 1 homolog (Keratinocyte protein IEF SSP 9502)	PWP1	Q13610
272	60S ribosomal protein L37a (Large ribosomal subunit protein eL43)	RPL37A	P61513	10.3	2.36432e+09	2	7	2
272	60S ribosomal protein L37 (G1.16) (Large ribosomal subunit protein eL37)	RPL37	P61927
272	60S ribosomal protein L13 (Breast basic conserved protein 1) (Large ribosomal subunit protein eL13)	RPL13	P26373	24.2	7.21908e+09	13	19	13
272	40S ribosomal protein S11 (Small ribosomal subunit protein uS17)	RPS11	P62280	18.4	4.25045e+09	4	5	4
272	Polyadenylate-binding protein 1 (PABP-1) (Poly(A)-binding protein 1)	PABPC1	P11940	70.6	2.21586e+09	18	24	5
272	60S ribosomal protein L34 (Large ribosomal subunit protein eL34)	RPL34	P49207	13.3	4.39401e+08	1	1	1
272	60S ribosomal protein L27 (Large ribosomal subunit protein eL27)	RPL27	P61353	15.8	2.60049e+09	7	9	7
272	40S ribosomal protein S23 (Small ribosomal subunit protein uS12)	RPS23	P62266	15.8	1.94771e+09	3	4	3
272	40S ribosomal protein S12 (Small ribosomal subunit protein eS12)	RPS12	P25398	14.5	1.18549e+09	6	8	6
272	60S ribosomal protein L18a (Large ribosomal subunit protein eL20)	RPL18A	Q02543	20.7	1.40922e+09	6	6	6
272	Histone H1.4 (Histone H1b) (Histone H1s-4)	HIST1H1E	P10412
272	60S ribosomal protein L7 (Large ribosomal subunit protein uL30)	RPL7	P18124	29.2	6.59659e+09	11	21	11
272	Nucleolar protein 58 (Nucleolar protein 5)	NOP58	Q9Y2X3	59.5	7.55432e+07	2	2	2
272	40S ribosomal protein S4	RPS4X	P62701	29.6	4.56135e+09	12	17	5
272	ATP synthase subunit alpha	ATP5A1	P25705	59.7	2.16952e+09	17	21	17
272	60S ribosomal protein L6 (Large ribosomal subunit protein eL6) (Neoplasm-related protein C140) (Tax-responsive enhancer element-binding protein 107) (TaxREB107)	RPL6	Q02878	32.7	1.7852e+09	13	21	12
272	60S ribosomal protein L3 (HIV-1 TAR RNA-binding protein B) (TARBP-B) (Large ribosomal subunit protein uL3)	RPL3	P39023	46.1	2.73571e+09	19	32	17
272	Transcription factor BTF3 (Nascent polypeptide-associated complex subunit beta) (NAC-beta) (RNA polymerase B transcription factor 3)	BTF3	P20290	22.2	1.56673e+08	5	6	5
272	40S ribosomal protein S2 (40S ribosomal protein S4) (Protein LLRep3) (Small ribosomal subunit protein uS5)	RPS2	P15880	31.3	1.39643e+09	7	15	7
272	Nascent polypeptide-associated complex subunit alpha-2 (Alpha-NAC-like) (Hom s 2.01) (Nascent polypeptide-associated complex subunit alpha-like) (NAC-alpha-like)	NACA2	Q9H009
272	Phosphate carrier protein	SLC25A3	Q00325	40.1	2.45165e+09	2	2	2
272	Zinc finger protein 62 homolog (Zfp-62)	ZFP62	Q8NB50
272	60S ribosomal protein L18 (Large ribosomal subunit protein eL18)	RPL18	Q07020	21.6	6.4165e+09	6	8	6
272	60S ribosomal protein L31 (Large ribosomal subunit protein eL31)	RPL31	P62899	14.5	3.86788e+09	4	8	4
272	60S acidic ribosomal protein P2 (Large ribosomal subunit protein P2) (Renal carcinoma antigen NY-REN-44)	RPLP2	P05387	11.7	6.81686e+09	10	28	9
272	Calnexin (IP90) (Major histocompatibility complex class I antigen-binding protein p88) (p90)	CANX	P27824	67.5	8.35414e+08	16	20	16
272	40S ribosomal protein S27 (Metallopan-stimulin 1) (MPS-1) (Small ribosomal subunit protein eS27)	RPS27	P42677	9.5	5.43706e+09	2	3	1
272	Nuclease-sensitive element-binding protein 1 (CCAAT-binding transcription factor I subunit A) (CBF-A) (DNA-binding protein B) (DBPB) (Enhancer factor I subunit A) (EFI-A) (Y-box transcription factor) (Y-box-binding protein 1) (YB-1)	YBX1	P67809	35.9	2.69688e+09	15	26	10
272	Myosin-7B (Antigen MLAA-21) (Myosin cardiac muscle beta chain) (Myosin heavy chain 7B	MYH7B	A7E2Y1
272	C-1-tetrahydrofolate synthase	MTHFD1	P11586
272	60S ribosomal protein L38 (Large ribosomal subunit protein eL38)	RPL38	P63173	8.2	2.36419e+08	4	5	4
272	60S ribosomal protein L5 (Large ribosomal subunit protein uL18)	RPL5	P46777	34.3	1.89447e+09	10	22	10
272	Nucleolin (Protein C23)	NCL	P19338	76.6	7.06233e+09	31	52	31
272	40S ribosomal protein S8 (Small ribosomal subunit protein eS8)	RPS8	P62241	24.2	5.79387e+09	9	14	9
272	RRP15-like protein (Ribosomal RNA-processing protein 15)	RRP15	Q9Y3B9	31.5	7.09667e+07	2	2	2
272	Heat shock protein HSP 90-beta (HSP 90) (Heat shock 84 kDa) (HSP 84) (HSP84)	HSP90AB1	P08238	83.2	1.09663e+08	5	7	2
272	Monofunctional C1-tetrahydrofolate synthase	MTHFD1L	Q6UB35
272	60S ribosomal protein L28 (Large ribosomal subunit protein eL28)	RPL28	P46779	15.7	6.71895e+08	4	6	4
272	FACT complex subunit SPT16 (Chromatin-specific transcription elongation factor 140 kDa subunit) (FACT 140 kDa subunit) (FACTp140) (Facilitates chromatin transcription complex subunit SPT16) (hSPT16)	SUPT16H	Q9Y5B9	119.8	3.14292e+08	17	20	17
272	ATP synthase subunit O	ATP5O	P48047	23.3	1073951528	4	4	4
272	60S ribosomal protein L39 (Large ribosomal subunit protein eL39)	RPL39	P62891
272	Ribosome production factor 2 homolog (Brix domain-containing protein 1) (Ribosome biogenesis protein RPF2 homolog)	RPF2	Q9H7B2	35.6	36658729	1	1	1
272	60S acidic ribosomal protein P1 (Large ribosomal subunit protein P1)	RPLP1	P05386	11.5	2.45234e+09	3	11	2
272	Ubiquitin-like protein FUBI	FAU	P35544
272	40S ribosomal protein S27-like (Small ribosomal subunit protein eS27-like)	RPS27L	Q71UM5	9.5	3.04112e+09	2	2	1
272	60S ribosomal protein L36 (Large ribosomal subunit protein eL36)	RPL36	Q9Y3U8	12.2	3.62558e+09	5	7	4
272	40S ribosomal protein S15 (RIG protein) (Small ribosomal subunit protein uS19)	RPS15	P62841	17	1.11871e+09	2	6	2
272	ADP/ATP translocase 1 (ADP	SLC25A4	P12235	33	1.50723e+09	6	12	1
272	40S ribosomal protein S16 (Small ribosomal subunit protein uS9)	RPS16	P62249	16.4	3.39752e+09	5	6	5
272	Ras GTPase-activating protein-binding protein 2 (G3BP-2) (GAP SH3 domain-binding protein 2)	G3BP2	Q9UN86	54.1	5.91269e+08	4	6	4
278	Histone-binding protein RBBP4 (Chromatin assembly factor 1 subunit C) (CAF-1 subunit C) (Chromatin assembly factor I p48 subunit) (CAF-I 48 kDa subunit) (CAF-I p48) (Nucleosome-remodeling factor subunit RBAP48) (Retinoblastoma-binding protein 4) (RBBP-4) (Retinoblastoma-binding protein p48)	RBBP4	Q09028	47.6	1.26056e+08	2	5	2
278	Chromodomain-helicase-DNA-binding protein 4 (CHD-4) (EC 3.6.4.12) (ATP-dependent helicase CHD4) (Mi-2 autoantigen 218 kDa protein) (Mi2-beta)	CHD4	Q14839	217.9	3.02726e+08	24	30	18
278	Histone deacetylase 2 (HD2) (EC 3.5.1.98)	HDAC2	Q92769	55.3	3.31092e+08	7	8	4
278	Metastasis-associated protein MTA1	MTA1	Q13330	80.7	1.314e+08	5	5	2
278	Histone deacetylase 1 (HD1) (EC 3.5.1.98)	HDAC1	Q13547	55.1	3.44576e+08	7	9	4
278	Chromodomain-helicase-DNA-binding protein 3 (CHD-3) (EC 3.6.4.12) (ATP-dependent helicase CHD3) (Mi-2 autoantigen 240 kDa protein) (Mi2-alpha) (Zinc finger helicase) (hZFH)	CHD3	Q12873	226.4	1.04606e+08	4	5	1
278	Lysine-specific histone demethylase 1A (EC 1.-.-.-) (BRAF35-HDAC complex protein BHC110) (Flavin-containing amine oxidase domain-containing protein 2)	KDM1A	O60341	92.8	3.25878e+07	4	4	4
280	Proliferation marker protein Ki-67 (Antigen identified by monoclonal antibody Ki-67) (Antigen KI-67) (Antigen Ki67)	MKI67	P46013
280	Nucleolar protein 56 (Nucleolar protein 5A)	NOP56	O00567	66	1.62348e+07	1	1	1
280	Centromere protein V (CENP-V) (Nuclear protein p30) (Proline-rich protein 6)	CENPV	Q7Z7K6	29.9	1.10165e+07	2	3	2
280	Ribosomal oxygenase 1 (60S ribosomal protein L8 histidine hydroxylase) (Bifunctional lysine-specific demethylase and histidyl-hydroxylase NO66) (EC 1.14.11.-) (EC 1.14.11.27) (Histone lysine demethylase NO66) (Myc-associated protein with JmjC domain) (Nucleolar protein 66) (hsNO66) (Ribosomal oxygenase NO66) (ROX)	RIOX1	Q9H6W3
292	Conserved oligomeric Golgi complex subunit 7 (COG complex subunit 7) (Component of oligomeric Golgi complex 7)	COG7	P83436
292	Conserved oligomeric Golgi complex subunit 5 (COG complex subunit 5) (13S Golgi transport complex 90 kDa subunit) (GTC-90) (Component of oligomeric Golgi complex 5) (Golgi transport complex 1)	COG5	Q9UP83	92.7	2.68594e+07	1	1	1
292	Conserved oligomeric Golgi complex subunit 6 (COG complex subunit 6) (Component of oligomeric Golgi complex 6)	COG6	Q9Y2V7	73.2	1.36097e+07	1	1	1
297	Pre-mRNA-processing factor 6 (Androgen receptor N-terminal domain-transactivating protein 1) (ANT-1) (PRP6 homolog) (U5 snRNP-associated 102 kDa protein) (U5-102 kDa protein)	PRPF6	O94906	106.9	8.35742e+07	9	9	9
297	Tuftelin-interacting protein 11 (Septin and tuftelin-interacting protein 1) (STIP-1)	TFIP11	Q9UBB9	96.8	5.80402e+07	1	1	1
297	U4/U6.U5 tri-snRNP-associated protein 1 (SNU66 homolog) (hSnu66) (Squamous cell carcinoma antigen recognized by T-cells 1) (SART-1) (hSART-1) (U4/U6.U5 tri-snRNP-associated 110 kDa protein) (allergen Hom s 1)	SART1	O43290	90.2	7.35225e+07	5	5	5
297	U4/U6 small nuclear ribonucleoprotein Prp4 (PRP4 homolog) (hPrp4) (U4/U6 snRNP 60 kDa protein) (WD splicing factor Prp4)	PRPF4	O43172	58.4	170865320	7	9	7
297	U4/U6 small nuclear ribonucleoprotein Prp31 (Pre-mRNA-processing factor 31) (Serologically defined breast cancer antigen NY-BR-99) (U4/U6 snRNP 61 kDa protein) (Protein 61K) (hPrp31)	PRPF31	Q8WWY3	55.4	2.32505e+06	1	1	1
297	U4/U6.U5 tri-snRNP-associated protein 2 (Inactive ubiquitin-specific peptidase 39) (SAD1 homolog) (U4/U6.U5 tri-snRNP-associated 65 kDa protein) (65K)	USP39	Q53GS9	65.3	4.61765e+07	2	2	2
297	U4/U6 small nuclear ribonucleoprotein Prp3 (Pre-mRNA-splicing factor 3) (hPrp3) (U4/U6 snRNP 90 kDa protein)	PRPF3	O43395	77.5	5.4327e+07	5	5	5
297	CD2 antigen cytoplasmic tail-binding protein 2 (CD2 cytoplasmic domain-binding protein 2) (CD2 tail-binding protein 2) (U5 snRNP 52K protein) (U5-52K)	CD2BP2	O95400
297	Probable ATP-dependent RNA helicase DDX23 (EC 3.6.4.13) (100 kDa U5 snRNP-specific protein) (DEAD box protein 23) (PRP28 homolog) (U5-100kD)	DDX23	Q9BUQ8	95.5	2.28002e+07	2	2	2
299	ER membrane protein complex subunit 9 (Protein FAM158A)	EMC9	Q9Y3B6
299	ER membrane protein complex subunit 2 (Tetratricopeptide repeat protein 35) (TPR repeat protein 35)	EMC2	Q15006	34.8	3.51754e+07	1	1	1
302	Cytoskeleton-associated protein 2 (CTCL tumor antigen se20-10) (Tumor- and microtubule-associated protein)	CKAP2	Q8WWK9	76.9	1.05592e+08	1	1	1
302	Signal recognition particle 19 kDa protein (SRP19)	SRP19	P09132
302	Signal recognition particle subunit SRP72 (SRP72) (Signal recognition particle 72 kDa protein)	SRP72	O76094	74.6	5.57281e+07	3	3	3
302	Histone H3.1 (Histone H3/a) (Histone H3/b) (Histone H3/c) (Histone H3/d) (Histone H3/f) (Histone H3/h) (Histone H3/i) (Histone H3/j) (Histone H3/k) (Histone H3/l)	HIST1H3A	P68431
302	Dimethyladenosine transferase 1	TFB1M	Q8WVM0	39.5	5.36774e+07	2	2	2
302	rRNA methyltransferase 3	MRM3	Q9HC36
302	SPATS2-like protein (DNA polymerase-transactivated protein 6) (Stress granule and nucleolar protein) (SGNP)	SPATS2L	Q9NUQ6
302	Protein PRRC2C (BAT2 domain-containing protein 1) (HBV X-transactivated gene 2 protein) (HBV XAg-transactivated protein 2) (HLA-B-associated transcript 2-like 2) (Proline-rich and coiled-coil-containing protein 2C)	PRRC2C	Q9Y520	316.7	1.70172e+08	15	16	15
308	Bromodomain-containing protein 8 (Skeletal muscle abundant protein) (Skeletal muscle abundant protein 2) (Thyroid hormone receptor coactivating protein of 120 kDa) (TrCP120) (p120)	BRD8	Q9H0E9	135.3	3.95309e+06	1	1	1
308	YEATS domain-containing protein 4 (Glioma-amplified sequence 41) (Gas41) (NuMA-binding protein 1) (NuBI-1) (NuBI1)	YEATS4	O95619
315	Small nuclear ribonucleoprotein Sm D1 (Sm-D1) (Sm-D autoantigen) (snRNP core protein D1)	SNRPD1	P62314	13.3	2.92934e+08	3	4	3
315	Methylosome subunit pICln (Chloride channel	CLNS1A	P54105
315	Small nuclear ribonucleoprotein Sm D3 (Sm-D3) (snRNP core protein D3)	SNRPD3	P62318	13.9	5.82374e+08	2	2	2
321	4F2 cell-surface antigen heavy chain (4F2hc) (4F2 heavy chain antigen) (Lymphocyte activation antigen 4F2 large subunit) (Solute carrier family 3 member 2) (CD antigen CD98)	SLC3A2	P08195	68	2.34715e+08	11	14	11
321	Large neutral amino acids transporter small subunit 2 (L-type amino acid transporter 2) (hLAT2) (Solute carrier family 7 member 8)	SLC7A8	Q9UHI5
321	Integrin beta-1 (Fibronectin receptor subunit beta) (Glycoprotein IIa) (GPIIA) (VLA-4 subunit beta) (CD antigen CD29)	ITGB1	P05556	88.4	3.19691e+07	1	1	1
327	NADH dehydrogenase [ubiquinone] flavoprotein 3	NDUFV3	P56181
327	NADH dehydrogenase [ubiquinone] 1 alpha subcomplex subunit 1 (Complex I-MWFE) (CI-MWFE) (NADH-ubiquinone oxidoreductase MWFE subunit)	NDUFA1	O15239
327	NADH dehydrogenase [ubiquinone] 1 alpha subcomplex subunit 8 (Complex I-19kD) (CI-19kD) (Complex I-PGIV) (CI-PGIV) (NADH-ubiquinone oxidoreductase 19 kDa subunit)	NDUFA8	P51970	20.1	1.44966e+08	1	1	1
327	NADH dehydrogenase [ubiquinone] iron-sulfur protein 4	NDUFS4	O43181	20.1	4.26528e+07	1	1	1
332	RISC-loading complex subunit TARBP2 (TAR RNA-binding protein 2) (Trans-activation-responsive RNA-binding protein)	TARBP2	Q15633	39	6.41419e+07	1	1	1
332	Endoribonuclease Dicer (EC 3.1.26.3) (Helicase with RNase motif) (Helicase MOI)	DICER1	Q9UPY3	218.5	30808190	1	1	1
335	Cytosolic phospholipase A2 (cPLA2) (Phospholipase A2 group IVA) [Includes: Phospholipase A2 (EC 3.1.1.4) (Phosphatidylcholine 2-acylhydrolase); Lysophospholipase (EC 3.1.1.5)]	PLA2G4A	P47712
335	RuvB-like 1 (EC 3.6.4.12) (49 kDa TATA box-binding protein-interacting protein) (49 kDa TBP-interacting protein) (54 kDa erythrocyte cytosolic protein) (ECP-54) (INO80 complex subunit H) (Nuclear matrix protein 238) (NMP 238) (Pontin 52) (TIP49a) (TIP60-associated protein 54-alpha) (TAP54-alpha)	RUVBL1	Q9Y265	50.2	4.04642e+08	13	19	13
345	Probable RNA-binding protein 23 (RNA-binding motif protein 23) (RNA-binding region-containing protein 4) (Splicing factor SF2)	RBM23	Q86U06
345	Complement component 1 Q subcomponent-binding protein	C1QBP	Q07021	31.3	9.84953e+07	4	4	4
345	Zinc finger protein 579	ZNF579	Q8NAF0
345	Lamin-B receptor (Integral nuclear envelope inner membrane protein) (LMN2R)	LBR	Q14739	70.7	3.52985e+07	2	2	2
346	Vacuolar protein sorting-associated protein 41 homolog (S53)	VPS41	P49754
346	Protein Hook homolog 1 (h-hook1) (hHK1)	HOOK1	Q9UJC3	84.6	1.74193e+07	2	2	2
347	Histone H1x	H1FX	Q92522	22.5	5.12355e+08	4	5	4
347	RRP12-like protein	RRP12	Q5JTH9	143.6	42468050	2	2	2
347	Serine/threonine-protein kinase RIO2 (EC 2.7.11.1) (RIO kinase 2)	RIOK2	Q9BVS4	63.2	9.12044e+06	4	5	4
351	RNA-binding protein 4 (Lark homolog) (hLark) (RNA-binding motif protein 4) (RNA-binding motif protein 4a)	RBM4	Q9BWF3
351	Heterogeneous nuclear ribonucleoprotein H3 (hnRNP H3) (Heterogeneous nuclear ribonucleoprotein 2H9) (hnRNP 2H9)	HNRNPH3	P31942	36.9	3.63396e+07	2	2	2
354	DNA topoisomerase 1 (EC 5.99.1.2) (DNA topoisomerase I)	TOP1	P11387	90.7	331740096	9	10	9
354	Proliferating cell nuclear antigen (PCNA) (Cyclin)	PCNA	P12004
357	BRCA2 and CDKN1A-interacting protein (P21- and CDK-associated protein 1) (Protein TOK-1)	BCCIP	Q9P287	36	2.27585e+07	1	1	1
357	Poly(A) RNA polymerase GLD2 (hGLD-2) (EC 2.7.7.19) (PAP-associated domain-containing protein 4) (Terminal uridylyltransferase 2) (TUTase 2)	PAPD4	Q6PIY7
370	WD repeat domain phosphoinositide-interacting protein 1 (WIPI-1) (Atg18 protein homolog) (WD40 repeat protein interacting with phosphoinositides of 49 kDa) (WIPI 49 kDa)	WIPI1	Q5MNZ9
370	Receptor of activated protein C kinase 1 (Cell proliferation-inducing gene 21 protein) (Guanine nucleotide-binding protein subunit beta-2-like 1) (Guanine nucleotide-binding protein subunit beta-like protein 12.3) (Human lung cancer oncogene 7 protein) (HLC-7) (Receptor for activated C kinase) (Small ribosomal subunit protein RACK1) [Cleaved into: Receptor of activated protein C kinase 1	RACK1	P63244
370	La-related protein 4B (La ribonucleoprotein domain family member 4B) (La ribonucleoprotein domain family member 5) (La-related protein 5)	LARP4B	Q92615	80.5	3.9499e+07	2	2	2
370	La-related protein 4 (La ribonucleoprotein domain family member 4)	LARP4	Q71RC2	80.5	2.19804e+08	9	11	9
377	Menin	MEN1	O00255	68	2.54208e+07	1	1	1
377	Histone-lysine N-methyltransferase 2A (Lysine N-methyltransferase 2A) (EC 2.1.1.43) (ALL-1) (CXXC-type zinc finger protein 7) (Myeloid/lymphoid or mixed-lineage leukemia) (Myeloid/lymphoid or mixed-lineage leukemia protein 1) (Trithorax-like protein) (Zinc finger protein HRX) [Cleaved into: MLL cleavage product N320 (N-terminal cleavage product of 320 kDa) (p320); MLL cleavage product C180 (C-ter…	KMT2A	Q03164
377	Host cell factor 1 (HCF) (HCF-1) (C1 factor) (CFF) (VCAF) (VP16 accessory protein) [Cleaved into: HCF N-terminal chain 1; HCF N-terminal chain 2; HCF N-terminal chain 3; HCF N-terminal chain 4; HCF N-terminal chain 5; HCF N-terminal chain 6; HCF C-terminal chain 1; HCF C-terminal chain 2; HCF C-terminal chain 3; HCF C-terminal chain 4; HCF C-terminal chain 5; HCF C-terminal chain 6]	HCFC1	P51610	208.6	1.28191e+08	9	11	9
377	Protein dpy-30 homolog (Dpy-30-like protein) (Dpy-30L)	DPY30	Q9C005	11.2	2.65508e+07	1	1	1
377	WD repeat-containing protein 5 (BMP2-induced 3-kb gene protein)	WDR5	P61964	36.6	9.62381e+07	1	1	1
377	Retinoblastoma-binding protein 5 (RBBP-5) (Retinoblastoma-binding protein RBQ-3)	RBBP5	Q15291	59.1	5.70578e+07	3	3	3
377	Set1/Ash2 histone methyltransferase complex subunit ASH2 (ASH2-like protein)	ASH2L	Q9UBL3	68.7	3.35031e+07	2	2	2
377	UDP-N-acetylglucosamine--peptide N-acetylglucosaminyltransferase 110 kDa subunit (EC 2.4.1.255) (O-GlcNAc transferase subunit p110) (O-linked N-acetylglucosamine transferase 110 kDa subunit) (OGT)	OGT	O15294	116.8	5.92533e+07	2	2	1
378	Probable ATP-dependent RNA helicase DDX20 (EC 3.6.4.13) (Component of gems 3) (DEAD box protein 20) (DEAD box protein DP 103) (Gemin-3)	DDX20	Q9UHI6	92.2	1.4571e+08	9	10	9
378	Gem-associated protein 4 (Gemin-4) (Component of gems 4) (p97)	GEMIN4	P57678	120	3.9833e+07	7	7	7
378	Serine/threonine-protein phosphatase 4 catalytic subunit (PP4C) (Pp4) (EC 3.1.3.16) (Protein phosphatase X) (PP-X)	PPP4C	P60510
378	Serine/threonine-protein phosphatase 4 regulatory subunit 2	PPP4R2	Q9NY27
399	Replication stress response regulator SDE2	SDE2	Q6IQ49
399	Serine/threonine-protein phosphatase PGAM5	PGAM5	Q96HS1	32	1.25419e+08	1	2	1
399	RNA-binding protein 8A (Binder of OVCA1-1) (BOV-1) (RNA-binding motif protein 8A) (RNA-binding protein Y14) (Ribonucleoprotein RBM8A)	RBM8A	Q9Y5S9	19.9	169632921	1	1	1
402	Telomeric repeat-binding factor 2 (TTAGGG repeat-binding factor 2) (Telomeric DNA-binding protein)	TERF2	Q15554	59.6	45429953	2	3	2
402	X-ray repair cross-complementing protein 5 (EC 3.6.4.-) (86 kDa subunit of Ku antigen) (ATP-dependent DNA helicase 2 subunit 2) (ATP-dependent DNA helicase II 80 kDa subunit) (CTC box-binding factor 85 kDa subunit) (CTC85) (CTCBF) (DNA repair protein XRCC5) (Ku80) (Ku86) (Lupus Ku autoantigen protein p86) (Nuclear factor IV) (Thyroid-lupus autoantigen) (TLAA) (X-ray repair complementing defective…	XRCC5	P13010	82.7	7.99106e+08	17	23	17
402	X-ray repair cross-complementing protein 6 (EC 3.6.4.-) (EC 4.2.99.-) (5'-deoxyribose-5-phosphate lyase Ku70) (5'-dRP lyase Ku70) (70 kDa subunit of Ku antigen) (ATP-dependent DNA helicase 2 subunit 1) (ATP-dependent DNA helicase II 70 kDa subunit) (CTC box-binding factor 75 kDa subunit) (CTC75) (CTCBF) (DNA repair protein XRCC6) (Lupus Ku autoantigen protein p70) (Ku70) (Thyroid-lupus autoantige…	XRCC6	P12956	69.8	1.91462e+09	22	29	22
411	60 kDa SS-A/Ro ribonucleoprotein (60 kDa Ro protein) (60 kDa ribonucleoprotein Ro) (RoRNP) (Ro 60 kDa autoantigen) (Sjoegren syndrome antigen A2) (Sjoegren syndrome type A antigen) (SS-A) (TROVE domain family member 2)	TROVE2	P10155
411	SRSF protein kinase 2 (EC 2.7.11.1) (SFRS protein kinase 2) (Serine/arginine-rich protein-specific kinase 2) (SR-protein-specific kinase 2) [Cleaved into: SRSF protein kinase 2 N-terminal; SRSF protein kinase 2 C-terminal]	SRPK2	P78362	77.5	5.37596e+07	2	2	2
411	Glutamate-rich WD repeat-containing protein 1	GRWD1	Q9BQ67	49.4	1.18069e+08	5	7	5
421	Actin-like protein 6A (53 kDa BRG1-associated factor A) (Actin-related protein Baf53a) (ArpNbeta) (BRG1-associated factor 53A) (BAF53A) (INO80 complex subunit K)	ACTL6A	O96019	47.4	86767733	2	3	1
421	AT-rich interactive domain-containing protein 1A (ARID domain-containing protein 1A) (B120) (BRG1-associated factor 250) (BAF250) (BRG1-associated factor 250a) (BAF250A) (Osa homolog 1) (hOSA1) (SWI-like protein) (SWI/SNF complex protein p270) (SWI/SNF-related	ARID1A	O14497	241.9	1.90347e+07	3	3	3
421	Transcription activator BRG1 (EC 3.6.4.-) (ATP-dependent helicase SMARCA4) (BRG1-associated factor 190A) (BAF190A) (Mitotic growth and transcription activator) (Protein BRG-1) (Protein brahma homolog 1) (SNF2-beta) (SWI/SNF-related matrix-associated actin-dependent regulator of chromatin subfamily A member 4)	SMARCA4	P51532	184.5	9.83604e+07	11	13	8
421	SWI/SNF complex subunit SMARCC1 (BRG1-associated factor 155) (BAF155) (SWI/SNF complex 155 kDa subunit) (SWI/SNF-related matrix-associated actin-dependent regulator of chromatin subfamily C member 1)	SMARCC1	Q92922	122.8	1.22945e+08	9	9	6
421	SWI/SNF-related matrix-associated actin-dependent regulator of chromatin subfamily B member 1 (BRG1-associated factor 47) (BAF47) (Integrase interactor 1 protein) (SNF5 homolog) (hSNF5)	SMARCB1	Q12824
421	Vitamin D3 receptor (VDR) (1	VDR	P11473
421	FACT complex subunit SPT16 (Chromatin-specific transcription elongation factor 140 kDa subunit) (FACT 140 kDa subunit) (FACTp140) (Facilitates chromatin transcription complex subunit SPT16) (hSPT16)	SUPT16H	Q9Y5B9	119.8	3.14292e+08	17	20	17
421	Tyrosine-protein kinase BAZ1B (EC 2.7.10.2) (Bromodomain adjacent to zinc finger domain protein 1B) (Williams syndrome transcription factor) (Williams-Beuren syndrome chromosomal region 10 protein) (Williams-Beuren syndrome chromosomal region 9 protein) (hWALp2)	BAZ1B	Q9UIG0
421	SWI/SNF-related matrix-associated actin-dependent regulator of chromatin subfamily D member 1 (60 kDa BRG-1/Brm-associated factor subunit A) (BRG1-associated factor 60A) (BAF60A) (SWI/SNF complex 60 kDa subunit)	SMARCD1	Q96GM5	58.2	6.61604e+07	3	3	3
421	SWI/SNF-related matrix-associated actin-dependent regulator of chromatin subfamily E member 1 (BRG1-associated factor 57) (BAF57)	SMARCE1	Q969G3	46.6	5.30324e+07	4	4	4
421	Chromatin assembly factor 1 subunit A (CAF-1 subunit A) (Chromatin assembly factor I p150 subunit) (CAF-I 150 kDa subunit) (CAF-I p150) (hp150)	CHAF1A	Q13111
421	Probable global transcription activator SNF2L2 (EC 3.6.4.-) (ATP-dependent helicase SMARCA2) (BRG1-associated factor 190B) (BAF190B) (Protein brahma homolog) (hBRM) (SNF2-alpha) (SWI/SNF-related matrix-associated actin-dependent regulator of chromatin subfamily A member 2)	SMARCA2	P51531
421	DNA topoisomerase 2-beta (EC 5.99.1.3) (DNA topoisomerase II	TOP2B	Q02880	183.2	1.37129e+08	2	3	2
421	SWI/SNF complex subunit SMARCC2 (BRG1-associated factor 170) (BAF170) (SWI/SNF complex 170 kDa subunit) (SWI/SNF-related matrix-associated actin-dependent regulator of chromatin subfamily C member 2)	SMARCC2	Q8TAQ2	132.8	3.90979e+07	4	4	1
440	Interleukin enhancer-binding factor 2 (Nuclear factor of activated T-cells 45 kDa)	ILF2	Q12905	43	9.59911e+08	8	14	8
440	Spermatid perinuclear RNA-binding protein	STRBP	Q96SI9	73.6	1.83521e+08	5	5	1
440	Heterogeneous nuclear ribonucleoprotein L (hnRNP L)	HNRNPL	P14866	64.1	3.72039e+08	12	15	12
440	Constitutive coactivator of PPAR-gamma-like protein 1 (Oxidative stress-associated Src activator) (Protein FAM120A)	FAM120A	Q9NZB2	121.8	1.2265e+08	8	13	7
448	Nuclear fragile X mental retardation-interacting protein 2 (82 kDa FMRP-interacting protein) (82-FIP) (Cell proliferation-inducing gene 1 protein) (FMRP-interacting protein 2)	NUFIP2	Q7Z417	76.1	6.78549e+07	6	6	6
448	Ras GTPase-activating protein-binding protein 2 (G3BP-2) (GAP SH3 domain-binding protein 2)	G3BP2	Q9UN86	54.1	5.91269e+08	4	6	4
448	Caprin-1 (Cell cycle-associated protein 1) (Cytoplasmic activation- and proliferation-associated protein 1) (GPI-anchored membrane protein 1) (GPI-anchored protein p137) (GPI-p137) (p137GPI) (Membrane component chromosome 11 surface marker 1) (RNA granule protein 105)	CAPRIN1	Q14444	78.3	1.37361e+09	10	11	10
448	ATP-dependent zinc metalloprotease YME1L1 (EC 3.4.24.-) (ATP-dependent metalloprotease FtsH1) (Meg-4) (Presenilin-associated metalloprotease) (PAMP) (YME1-like protein 1)	YME1L1	Q96TA2	86.4	1.14323e+08	6	6	6
453	Probable global transcription activator SNF2L1 (EC 3.6.4.-) (ATP-dependent helicase SMARCA1) (Nucleosome-remodeling factor subunit SNF2L) (SWI/SNF-related matrix-associated actin-dependent regulator of chromatin subfamily A member 1)	SMARCA1	P28370
453	Histone-binding protein RBBP4 (Chromatin assembly factor 1 subunit C) (CAF-1 subunit C) (Chromatin assembly factor I p48 subunit) (CAF-I 48 kDa subunit) (CAF-I p48) (Nucleosome-remodeling factor subunit RBAP48) (Retinoblastoma-binding protein 4) (RBBP-4) (Retinoblastoma-binding protein p48)	RBBP4	Q09028	47.6	1.26056e+08	2	5	2
453	Histone-binding protein RBBP7 (Histone acetyltransferase type B subunit 2) (Nucleosome-remodeling factor subunit RBAP46) (Retinoblastoma-binding protein 7) (RBBP-7) (Retinoblastoma-binding protein p46)	RBBP7	Q16576	47.8	1.15829e+08	2	3	2
453	Nucleosome-remodeling factor subunit BPTF (Bromodomain and PHD finger-containing transcription factor) (Fetal Alz-50 clone 1 protein) (Fetal Alzheimer antigen)	BPTF	Q12830	338.1	2.71659e+07	2	2	2
454	Proteasome subunit alpha type-7 (EC 3.4.25.1) (Proteasome subunit RC6-1) (Proteasome subunit XAPC7)	PSMA7	O14818	27.9	4.04105e+08	7	7	4
454	Proteasome subunit alpha type-6 (EC 3.4.25.1) (27 kDa prosomal protein) (PROS-27) (p27K) (Macropain iota chain) (Multicatalytic endopeptidase complex iota chain) (Proteasome iota chain)	PSMA6	P60900	27.4	1.09411e+08	5	5	5
454	Arf-GAP with coiled-coil	ACAP1	Q15027
454	Proteasome subunit beta type-6 (EC 3.4.25.1) (Macropain delta chain) (Multicatalytic endopeptidase complex delta chain) (Proteasome delta chain) (Proteasome subunit Y)	PSMB6	P28072	25.3	1.68722e+08	3	3	3
454	Proteasome subunit beta type-5 (EC 3.4.25.1) (Macropain epsilon chain) (Multicatalytic endopeptidase complex epsilon chain) (Proteasome chain 6) (Proteasome epsilon chain) (Proteasome subunit MB1) (Proteasome subunit X)	PSMB5	P28074	28.5	1.64409e+08	6	6	6
454	Akirin-2	AKIRIN2	Q53H80
454	Proteasome subunit beta type-2 (EC 3.4.25.1) (Macropain subunit C7-I) (Multicatalytic endopeptidase complex subunit C7-I) (Proteasome component C7-I)	PSMB2	P49721	22.8	9.59415e+07	3	3	3
454	Proteasome subunit alpha type-5 (EC 3.4.25.1) (Macropain zeta chain) (Multicatalytic endopeptidase complex zeta chain) (Proteasome zeta chain)	PSMA5	P28066	26.4	1.02599e+08	4	7	4
454	Proteasome subunit alpha type-3 (EC 3.4.25.1) (Macropain subunit C8) (Multicatalytic endopeptidase complex subunit C8) (Proteasome component C8)	PSMA3	P25788	28.4	2.50011e+08	4	5	4
454	Proteasome subunit alpha type-4 (EC 3.4.25.1) (Macropain subunit C9) (Multicatalytic endopeptidase complex subunit C9) (Proteasome component C9) (Proteasome subunit L)	PSMA4	P25789	29.5	2.39115e+08	1	1	1
454	Proteasome subunit alpha type-2 (EC 3.4.25.1) (Macropain subunit C3) (Multicatalytic endopeptidase complex subunit C3) (Proteasome component C3)	PSMA2	P25787	25.9	3.67055e+07	4	6	4
454	Aminomethyltransferase	AMT	P48728
454	Proteasome subunit beta type-4 (EC 3.4.25.1) (26 kDa prosomal protein) (HsBPROS26) (PROS-26) (Macropain beta chain) (Multicatalytic endopeptidase complex beta chain) (Proteasome beta chain) (Proteasome chain 3) (HsN3)	PSMB4	P28070	29.2	1.57738e+08	3	3	3
457	Apoptosis-inducing factor 1	AIFM1	O95831	66.9	1.64199e+08	8	8	8
457	Fascin (55 kDa actin-bundling protein) (Singed-like protein) (p55)	FSCN1	Q16658
463	Enhancer of mRNA-decapping protein 3 (LSM16 homolog) (YjeF N-terminal domain-containing protein 2) (YjeF_N2) (hYjeF_N2) (YjeF domain-containing protein 1)	EDC3	Q96F86	56	5.94079e+07	2	2	2
463	Enhancer of mRNA-decapping protein 4 (Autoantigen Ge-1) (Autoantigen RCD-8) (Human enhancer of decapping large subunit) (Hedls)	EDC4	Q6P2E9	151.6	1.53716e+08	12	14	12
463	mRNA-decapping enzyme 1A (EC 3.-.-.-) (Smad4-interacting transcriptional co-activator) (Transcription factor SMIF)	DCP1A	Q9NPI6	63.3	22945557	2	2	2
463	Meiosis regulator and mRNA stability factor 1 (Limkain-b1) (Meiosis arrest female protein 1)	MARF1	Q9Y4F3
463	Proline-rich nuclear receptor coactivator 1 (Proline-rich protein 2) (Protein B4-2)	PNRC1	Q12796
463	mRNA-decapping enzyme 1B (EC 3.-.-.-)	DCP1B	Q8IZD4
466	Leydig cell tumor 10 kDa protein homolog	C19orf53	Q9UNZ5
466	Spermatogenesis-associated serine-rich protein 2 (Serine-rich spermatocytes and round spermatid 59 kDa protein) (p59scr)	SPATS2	Q86XZ4	59.5	3.70292e+07	1	1	1
466	S1 RNA-binding domain-containing protein 1	SRBD1	Q8N5C6	111.7	3.57411e+07	2	2	2
466	Heterogeneous nuclear ribonucleoprotein U (hnRNP U) (GRIP120) (Nuclear p120 ribonucleoprotein) (Scaffold-attachment factor A) (SAF-A) (p120) (pp120)	HNRNPU	Q00839	90.5	3.94152e+09	28	40	27
471	Nuclear pore complex protein Nup153 (153 kDa nucleoporin) (Nucleoporin Nup153)	NUP153	P49790	153.8	1.25905e+07	1	1	1
471	Cell division cycle-associated protein 2 (Recruits PP1 onto mitotic chromatin at anaphase protein) (Repo-Man)	CDCA2	Q69YH5
483	RNA-binding protein 33 (Proline-rich protein 8) (RNA-binding motif protein 33)	RBM33	Q96EV2	129.9	37817452	3	3	3
483	Cilia- and flagella-associated protein 65 (Coiled-coil domain-containing protein 108)	CFAP65	Q6ZU64
485	Menin	MEN1	O00255	68	2.54208e+07	1	1	1
485	Histone-lysine N-methyltransferase 2A (Lysine N-methyltransferase 2A) (EC 2.1.1.43) (ALL-1) (CXXC-type zinc finger protein 7) (Myeloid/lymphoid or mixed-lineage leukemia) (Myeloid/lymphoid or mixed-lineage leukemia protein 1) (Trithorax-like protein) (Zinc finger protein HRX) [Cleaved into: MLL cleavage product N320 (N-terminal cleavage product of 320 kDa) (p320); MLL cleavage product C180 (C-ter…	KMT2A	Q03164
485	Host cell factor 1 (HCF) (HCF-1) (C1 factor) (CFF) (VCAF) (VP16 accessory protein) [Cleaved into: HCF N-terminal chain 1; HCF N-terminal chain 2; HCF N-terminal chain 3; HCF N-terminal chain 4; HCF N-terminal chain 5; HCF N-terminal chain 6; HCF C-terminal chain 1; HCF C-terminal chain 2; HCF C-terminal chain 3; HCF C-terminal chain 4; HCF C-terminal chain 5; HCF C-terminal chain 6]	HCFC1	P51610	208.6	1.28191e+08	9	11	9
485	WD repeat-containing protein 5 (BMP2-induced 3-kb gene protein)	WDR5	P61964	36.6	9.62381e+07	1	1	1
485	Heparin cofactor 2 (Heparin cofactor II) (HC-II) (Protease inhibitor leuserpin-2) (HLS2) (Serpin D1)	SERPIND1	P05546
485	Retinoblastoma-binding protein 5 (RBBP-5) (Retinoblastoma-binding protein RBQ-3)	RBBP5	Q15291	59.1	5.70578e+07	3	3	3
485	Set1/Ash2 histone methyltransferase complex subunit ASH2 (ASH2-like protein)	ASH2L	Q9UBL3	68.7	3.35031e+07	2	2	2
487	Proteasome subunit alpha type-4 (EC 3.4.25.1) (Macropain subunit C9) (Multicatalytic endopeptidase complex subunit C9) (Proteasome component C9) (Proteasome subunit L)	PSMA4	P25789	29.5	2.39115e+08	1	1	1
487	Proteasome subunit beta type-8 (EC 3.4.25.1) (Low molecular mass protein 7) (Macropain subunit C13) (Multicatalytic endopeptidase complex subunit C13) (Proteasome component C13) (Proteasome subunit beta-5i) (Really interesting new gene 10 protein)	PSMB8	P28062
487	Proteasome subunit beta type-4 (EC 3.4.25.1) (26 kDa prosomal protein) (HsBPROS26) (PROS-26) (Macropain beta chain) (Multicatalytic endopeptidase complex beta chain) (Proteasome beta chain) (Proteasome chain 3) (HsN3)	PSMB4	P28070	29.2	1.57738e+08	3	3	3
491	Nucleolar complex protein 4 homolog (NOC4 protein homolog) (NOC4-like protein) (Nucleolar complex-associated protein 4-like protein)	NOC4L	Q9BVI4	58.4	2.21786e+07	2	2	2
491	Semaphorin-3C (Semaphorin-E) (Sema E)	SEMA3C	Q99985
491	Nucleolar protein 14 (Nucleolar complex protein 14)	NOP14	P78316	97.6	5.87752e+07	4	4	4
500	RNA-binding protein Raly (Autoantigen p542) (Heterogeneous nuclear ribonucleoprotein C-like 2) (hnRNP core protein C-like 2) (hnRNP associated with lethal yellow protein homolog)	RALY	Q9UKM9	32.4	6.58864e+07	3	3	2
500	Interleukin enhancer-binding factor 3 (Double-stranded RNA-binding protein 76) (DRBP76) (M-phase phosphoprotein 4) (MPP4) (Nuclear factor associated with dsRNA) (NFAR) (Nuclear factor of activated T-cells 90 kDa) (NF-AT-90) (Translational control protein 80) (TCP80)	ILF3	Q12906	95.3	1.81854e+09	24	30	20
500	Interleukin enhancer-binding factor 2 (Nuclear factor of activated T-cells 45 kDa)	ILF2	Q12905	43	9.59911e+08	8	14	8
500	Probable ATP-dependent RNA helicase DDX5 (EC 3.6.4.13) (DEAD box protein 5) (RNA helicase p68)	DDX5	P17844	69.1	1.91852e+09	20	24	14
500	RNA-binding protein FUS (75 kDa DNA-pairing protein) (Oncogene FUS) (Oncogene TLS) (POMp75) (Translocated in liposarcoma protein)	FUS	P35637	53.4	231916504	6	10	4
500	Heterogeneous nuclear ribonucleoprotein M (hnRNP M)	HNRNPM	P52272	77.5	2.18478e+09	24	39	24
500	Ribonuclease 3 (EC 3.1.26.3) (Protein Drosha) (Ribonuclease III) (RNase III) (p241)	DROSHA	Q9NRR4
500	Heterogeneous nuclear ribonucleoprotein U-like protein 1 (Adenovirus early region 1B-associated protein 5) (E1B-55 kDa-associated protein 5) (E1B-AP5)	HNRNPUL1	Q9BUJ2	95.7	2.21531e+08	12	15	12
500	TAR DNA-binding protein 43 (TDP-43)	TARDBP	Q13148	44.7	1.4059e+08	1	1	1
500	Heterogeneous nuclear ribonucleoprotein D-like (hnRNP D-like) (hnRNP DL) (AU-rich element RNA-binding factor) (JKT41-binding protein) (Protein laAUF1)	HNRNPDL	O14979	46.4	3.19562e+08	4	4	3
500	Microprocessor complex subunit DGCR8 (DiGeorge syndrome critical region 8)	DGCR8	Q8WYQ5
500	Probable ATP-dependent RNA helicase DDX17 (EC 3.6.4.13) (DEAD box protein 17) (DEAD box protein p72) (DEAD box protein p82) (RNA-dependent helicase p72)	DDX17	Q92841	80.2	1.56102e+09	14	15	8
500	ATP-dependent RNA helicase DDX1 (EC 3.6.4.13) (DEAD box protein 1) (DEAD box protein retinoblastoma) (DBP-RB)	DDX1	Q92499	82.4	6.97255e+07	7	7	7
500	ATP-dependent RNA helicase DDX3X (EC 3.6.4.13) (DEAD box protein 3	DDX3X	O00571	73.2	4.44088e+08	4	4	1
500	TATA-binding protein-associated factor 2N (68 kDa TATA-binding protein-associated factor) (TAF(II)68) (TAFII68) (RNA-binding protein 56)	TAF15	Q92804
500	Heterogeneous nuclear ribonucleoprotein H (hnRNP H) [Cleaved into: Heterogeneous nuclear ribonucleoprotein H	HNRNPH1	P31943	49.2	4.23336e+08	8	10	5
500	Pre-mRNA-splicing factor ATP-dependent RNA helicase DHX15 (EC 3.6.4.13) (ATP-dependent RNA helicase #46) (DEAH box protein 15)	DHX15	O43143	90.9	1.88807e+08	10	11	9
500	SRSF protein kinase 1 (EC 2.7.11.1) (SFRS protein kinase 1) (Serine/arginine-rich protein-specific kinase 1) (SR-protein-specific kinase 1)	SRPK1	Q96SB4	74.3	3.00091e+08	8	10	8
500	Heterogeneous nuclear ribonucleoprotein U (hnRNP U) (GRIP120) (Nuclear p120 ribonucleoprotein) (Scaffold-attachment factor A) (SAF-A) (p120) (pp120)	HNRNPU	Q00839	90.5	3.94152e+09	28	40	27
500	RNA-binding protein EWS (EWS oncogene) (Ewing sarcoma breakpoint region 1 protein)	EWSR1	Q01844	68.4	8.81258e+07	5	5	5
503	Calcium uptake protein 1	MICU1	Q9BPX6	54.3	6694165	2	2	2
503	Calcium uptake protein 2	MICU2	Q8IYU8
514	Small nuclear ribonucleoprotein Sm D1 (Sm-D1) (Sm-D autoantigen) (snRNP core protein D1)	SNRPD1	P62314	13.3	2.92934e+08	3	4	3
514	Small nuclear ribonucleoprotein Sm D2 (Sm-D2) (snRNP core protein D2)	SNRPD2	P62316	13.5	3.37511e+08	3	4	3
514	Galectin-3 (Gal-3) (35 kDa lectin) (Carbohydrate-binding protein 35) (CBP 35) (Galactose-specific lectin 3) (Galactoside-binding protein) (GALBP) (IgE-binding protein) (L-31) (Laminin-binding protein) (Lectin L-29) (Mac-2 antigen)	LGALS3	P17931
514	Gem-associated protein 4 (Gemin-4) (Component of gems 4) (p97)	GEMIN4	P57678	120	3.9833e+07	7	7	7
514	Survival motor neuron protein (Component of gems 1) (Gemin-1)	SMN1	Q16637	31.8	1.85661e+08	3	4	3
514	Galectin-1 (Gal-1) (14 kDa laminin-binding protein) (HLBP14) (14 kDa lectin) (Beta-galactoside-binding lectin L-14-I) (Galaptin) (HBL) (HPL) (Lactose-binding lectin 1) (Lectin galactoside-binding soluble 1) (Putative MAPK-activating protein PM12) (S-Lac lectin 1)	LGALS1	P09382
514	Small nuclear ribonucleoprotein Sm D3 (Sm-D3) (snRNP core protein D3)	SNRPD3	P62318	13.9	5.82374e+08	2	2	2
514	Gem-associated protein 2 (Gemin-2) (Component of gems 2) (Survival of motor neuron protein-interacting protein 1) (SMN-interacting protein 1)	GEMIN2	O14893	31.6	1.5982e+08	3	6	3
515	Eukaryotic translation initiation factor 3 subunit J (eIF3j) (Eukaryotic translation initiation factor 3 subunit 1) (eIF-3-alpha) (eIF3 p35)	EIF3J	O75822
515	Eukaryotic translation initiation factor 3 subunit F (eIF3f) (Deubiquitinating enzyme eIF3f) (EC 3.4.19.12) (Eukaryotic translation initiation factor 3 subunit 5) (eIF-3-epsilon) (eIF3 p47)	EIF3F	O00303	37.5	2.16808e+08	4	6	4
515	Eukaryotic translation initiation factor 3 subunit L (eIF3l) (Eukaryotic translation initiation factor 3 subunit 6-interacting protein) (Eukaryotic translation initiation factor 3 subunit E-interacting protein)	EIF3L	Q9Y262	66.7	1.48948e+08	6	6	6
515	Eukaryotic translation initiation factor 3 subunit D (eIF3d) (Eukaryotic translation initiation factor 3 subunit 7) (eIF-3-zeta) (eIF3 p66)	EIF3D	O15371	63.9	6.36387e+07	5	7	5
515	Eukaryotic translation initiation factor 3 subunit A (eIF3a) (Eukaryotic translation initiation factor 3 subunit 10) (eIF-3-theta) (eIF3 p167) (eIF3 p180) (eIF3 p185)	EIF3A	Q14152	166.5	2.39052e+08	13	15	13
515	Eukaryotic translation initiation factor 3 subunit H (eIF3h) (Eukaryotic translation initiation factor 3 subunit 3) (eIF-3-gamma) (eIF3 p40 subunit)	EIF3H	O15372	39.9	1.96012e+08	2	2	2
515	Eukaryotic translation initiation factor 3 subunit C (eIF3c) (Eukaryotic translation initiation factor 3 subunit 8) (eIF3 p110)	EIF3C	Q99613	105.3	1.59504e+08	8	8	1
515	Eukaryotic translation initiation factor 3 subunit M (eIF3m) (Fetal lung protein B5) (hFL-B5) (PCI domain-containing protein 1)	EIF3M	Q7L2H7	42.5	4.6746e+07	3	3	3
515	Eukaryotic translation initiation factor 3 subunit E (eIF3e) (Eukaryotic translation initiation factor 3 subunit 6) (Viral integration site protein INT-6 homolog) (eIF-3 p48)	EIF3E	P60228	52.2	2.15954e+08	4	6	4
515	Eukaryotic translation initiation factor 3 subunit I (eIF3i) (Eukaryotic translation initiation factor 3 subunit 2) (TGF-beta receptor-interacting protein 1) (TRIP-1) (eIF-3-beta) (eIF3 p36)	EIF3I	Q13347	36.5	1.33371e+08	4	4	4
515	Eukaryotic translation initiation factor 3 subunit K (eIF3k) (Eukaryotic translation initiation factor 3 subunit 12) (Muscle-specific gene M9 protein) (PLAC-24) (eIF-3 p25) (eIF-3 p28)	EIF3K	Q9UBQ5	25	5.07715e+07	2	3	2
515	Eukaryotic translation initiation factor 3 subunit B (eIF3b) (Eukaryotic translation initiation factor 3 subunit 9) (Prt1 homolog) (hPrt1) (eIF-3-eta) (eIF3 p110) (eIF3 p116)	EIF3B	P55884	92.4	1.69951e+08	6	7	6
515	Eukaryotic translation initiation factor 3 subunit G (eIF3g) (Eukaryotic translation initiation factor 3 RNA-binding subunit) (eIF-3 RNA-binding subunit) (Eukaryotic translation initiation factor 3 subunit 4) (eIF-3-delta) (eIF3 p42) (eIF3 p44)	EIF3G	O75821	35.6	6.51833e+07	4	5	4
520	Integrin alpha-5 (CD49 antigen-like family member E) (Fibronectin receptor subunit alpha) (Integrin alpha-F) (VLA-5) (CD antigen CD49e) [Cleaved into: Integrin alpha-5 heavy chain; Integrin alpha-5 light chain]	ITGA5	P08648
520	Collagen alpha-1(XVIII) chain [Cleaved into: Endostatin; Non-collagenous domain 1 (NC1)]	COL18A1	P39060	178.1	8.56868e+06	1	1	1
520	Integrin beta-1 (Fibronectin receptor subunit beta) (Glycoprotein IIa) (GPIIA) (VLA-4 subunit beta) (CD antigen CD29)	ITGB1	P05556	88.4	3.19691e+07	1	1	1
536	Heterogeneous nuclear ribonucleoprotein H3 (hnRNP H3) (Heterogeneous nuclear ribonucleoprotein 2H9) (hnRNP 2H9)	HNRNPH3	P31942	36.9	3.63396e+07	2	2	2
536	Heterogeneous nuclear ribonucleoprotein D0 (hnRNP D0) (AU-rich element RNA-binding protein 1)	HNRNPD	Q14103	38.4	2.26059e+09	12	15	11
536	Heterogeneous nuclear ribonucleoprotein A/B (hnRNP A/B) (APOBEC1-binding protein 1) (ABBP-1)	HNRNPAB	Q99729	36.2	8.40334e+08	6	6	5
536	Heterogeneous nuclear ribonucleoprotein L (hnRNP L)	HNRNPL	P14866	64.1	3.72039e+08	12	15	12
539	Condensin-2 complex subunit G2 (Chromosome-associated protein G2) (CAP-G2) (hCAP-G2) (Leucine zipper protein 5) (Non-SMC condensin II complex subunit G2)	NCAPG2	Q86XI2	130.9	4.39544e+07	3	4	3
539	Condensin-2 complex subunit D3 (Non-SMC condensin II complex subunit D3) (hCAP-D3)	NCAPD3	P42695	168.8	1.18221e+08	6	7	6
543	2	DECR1	Q16698	36	1.99e+07	1	2	1
543	Peroxisomal multifunctional enzyme type 2 (MFE-2) (17-beta-hydroxysteroid dehydrogenase 4) (17-beta-HSD 4) (D-bifunctional protein) (DBP) (Multifunctional protein 2) (MPF-2) (Short chain dehydrogenase/reductase family 8C member 1) [Cleaved into: (3R)-hydroxyacyl-CoA dehydrogenase (EC 1.1.1.n12); Enoyl-CoA hydratase 2 (EC 4.2.1.107) (EC 4.2.1.119) (3-alpha	HSD17B4	P51659	79.6	1.65012e+07	4	5	4
546	60S ribosomal protein L7a (Large ribosomal subunit protein eL8) (PLA-X polypeptide) (Surfeit locus protein 3)	RPL7A	P62424	30	5.75053e+09	12	22	12
546	60S ribosomal protein L21 (Large ribosomal subunit protein eL21)	RPL21	P46778	18.6	4.42568e+09	4	13	4
546	60S ribosomal protein L10a (CSA-19) (Large ribosomal subunit protein uL1) (Neural precursor cell expressed developmentally down-regulated protein 6) (NEDD-6)	RPL10A	P62906	24.8	3.02129e+09	8	10	8
546	60S ribosomal protein L11 (CLL-associated antigen KW-12) (Large ribosomal subunit protein uL5)	RPL11	P62913
546	60S ribosomal protein L15 (Large ribosomal subunit protein eL15)	RPL15	P61313	24.1	2.27207e+09	4	5	4
546	60S acidic ribosomal protein P2 (Large ribosomal subunit protein P2) (Renal carcinoma antigen NY-REN-44)	RPLP2	P05387	11.7	6.81686e+09	10	28	9
546	60S ribosomal protein L35a (Cell growth-inhibiting gene 33 protein) (Large ribosomal subunit protein eL33)	RPL35A	P18077	12.5	3.19231e+09	2	2	2
546	60S ribosomal protein L12 (Large ribosomal subunit protein uL11)	RPL12	P30050	17.8	5483197149	7	20	7
546	Putative helicase MOV-10 (EC 3.6.4.13) (Armitage homolog) (Moloney leukemia virus 10 protein)	MOV10	Q9HCE1	113.6	7.84162e+07	5	5	5
546	60S ribosomal protein L28 (Large ribosomal subunit protein eL28)	RPL28	P46779	15.7	6.71895e+08	4	6	4
546	Eukaryotic translation initiation factor 6 (eIF-6) (B(2)GCN homolog) (B4 integrin interactor) (CAB) (p27(BBP))	EIF6	P56537	26.6	1.13005e+08	1	2	1
546	60S ribosomal protein L19 (Large ribosomal subunit protein eL19)	RPL19	P84098	23.5	4.61718e+09	6	12	6
546	60S ribosomal protein L37a (Large ribosomal subunit protein eL43)	RPL37A	P61513	10.3	2.36432e+09	2	7	2
546	60S acidic ribosomal protein P1 (Large ribosomal subunit protein P1)	RPLP1	P05386	11.5	2.45234e+09	3	11	2
546	60S ribosomal protein L32 (Large ribosomal subunit protein eL32)	RPL32	P62910	15.8	2.63214e+09	4	6	4
546	60S ribosomal protein L13 (Breast basic conserved protein 1) (Large ribosomal subunit protein eL13)	RPL13	P26373	24.2	7.21908e+09	13	19	13
546	60S ribosomal protein L34 (Large ribosomal subunit protein eL34)	RPL34	P49207	13.3	4.39401e+08	1	1	1
546	60S ribosomal protein L36 (Large ribosomal subunit protein eL36)	RPL36	Q9Y3U8	12.2	3.62558e+09	5	7	4
546	60S ribosomal protein L27 (Large ribosomal subunit protein eL27)	RPL27	P61353	15.8	2.60049e+09	7	9	7
546	60S ribosomal protein L18a (Large ribosomal subunit protein eL20)	RPL18A	Q02543	20.7	1.40922e+09	6	6	6
546	60S ribosomal protein L14 (CAG-ISL 7) (Large ribosomal subunit protein eL14)	RPL14	P50914	23.4	5.56082e+09	5	10	5
546	Probable ribosome biogenesis protein RLP24 (Ribosomal L24 domain-containing protein 1) (Ribosomal protein L24-like)	RSL24D1	Q9UHA3
546	60S ribosomal protein L30 (Large ribosomal subunit protein eL30)	RPL30	P62888	12.8	2.34941e+09	5	8	5
546	60S ribosomal protein L7 (Large ribosomal subunit protein uL30)	RPL7	P18124	29.2	6.59659e+09	11	21	11
546	Endoribonuclease Dicer (EC 3.1.26.3) (Helicase with RNase motif) (Helicase MOI)	DICER1	Q9UPY3	218.5	30808190	1	1	1
555	Splicing factor 3A subunit 1 (SF3a120) (Spliceosome-associated protein 114) (SAP 114)	SF3A1	Q15459	88.8	3.57238e+08	12	14	12
555	U4/U6 small nuclear ribonucleoprotein Prp4 (PRP4 homolog) (hPrp4) (U4/U6 snRNP 60 kDa protein) (WD splicing factor Prp4)	PRPF4	O43172	58.4	170865320	7	9	7
555	U4/U6.U5 tri-snRNP-associated protein 2 (Inactive ubiquitin-specific peptidase 39) (SAD1 homolog) (U4/U6.U5 tri-snRNP-associated 65 kDa protein) (65K)	USP39	Q53GS9	65.3	4.61765e+07	2	2	2
555	U2 small nuclear ribonucleoprotein A' (U2 snRNP A')	SNRPA1	P09661	28.4	2.31317e+08	6	8	6
555	Splicing factor 3B subunit 6 (Pre-mRNA branch site protein p14) (SF3b 14 kDa subunit) (SF3B14a) (Spliceosome-associated protein	SF3B6	Q9Y3B4	14.6	3.32311e+08	1	1	1
555	U4/U6 small nuclear ribonucleoprotein Prp3 (Pre-mRNA-splicing factor 3) (hPrp3) (U4/U6 snRNP 90 kDa protein)	PRPF3	O43395	77.5	5.4327e+07	5	5	5
555	Splicing factor 3A subunit 3 (SF3a60) (Spliceosome-associated protein 61) (SAP 61)	SF3A3	Q12874	58.8	1.05255e+08	5	5	5
555	Pre-mRNA-processing factor 6 (Androgen receptor N-terminal domain-transactivating protein 1) (ANT-1) (PRP6 homolog) (U5 snRNP-associated 102 kDa protein) (U5-102 kDa protein)	PRPF6	O94906	106.9	8.35742e+07	9	9	9
555	Small nuclear ribonucleoprotein Sm D2 (Sm-D2) (snRNP core protein D2)	SNRPD2	P62316	13.5	3.37511e+08	3	4	3
555	Splicing factor 3A subunit 2 (SF3a66) (Spliceosome-associated protein 62) (SAP 62)	SF3A2	Q15428
555	Pleiotropic regulator 1	PLRG1	O43660	57.2	7.63706e+07	5	6	5
555	CD2 antigen cytoplasmic tail-binding protein 2 (CD2 cytoplasmic domain-binding protein 2) (CD2 tail-binding protein 2) (U5 snRNP 52K protein) (U5-52K)	CD2BP2	O95400
555	Probable ATP-dependent RNA helicase DDX23 (EC 3.6.4.13) (100 kDa U5 snRNP-specific protein) (DEAD box protein 23) (PRP28 homolog) (U5-100kD)	DDX23	Q9BUQ8	95.5	2.28002e+07	2	2	2
555	Splicing factor 3B subunit 1 (Pre-mRNA-splicing factor SF3b 155 kDa subunit) (SF3b155) (Spliceosome-associated protein 155) (SAP 155)	SF3B1	O75533	145.7	2.09697e+08	16	21	16
555	Splicing factor 3B subunit 5 (SF3b5) (Pre-mRNA-splicing factor SF3b 10 kDa subunit)	SF3B5	Q9BWJ5	10.1	160296403	2	3	2
555	Small nuclear ribonucleoprotein Sm D1 (Sm-D1) (Sm-D autoantigen) (snRNP core protein D1)	SNRPD1	P62314	13.3	2.92934e+08	3	4	3
555	U2 small nuclear ribonucleoprotein B'' (U2 snRNP B'')	SNRPB2	P08579	25.5	2.54834e+08	3	3	2
555	U4/U6.U5 tri-snRNP-associated protein 1 (SNU66 homolog) (hSnu66) (Squamous cell carcinoma antigen recognized by T-cells 1) (SART-1) (hSART-1) (U4/U6.U5 tri-snRNP-associated 110 kDa protein) (allergen Hom s 1)	SART1	O43290	90.2	7.35225e+07	5	5	5
555	Survival of motor neuron-related-splicing factor 30 (30 kDa splicing factor SMNrp) (SMN-related protein) (Survival motor neuron domain-containing protein 1)	SMNDC1	O75940
555	Coiled-coil domain-containing protein 97	CCDC97	Q96F63
555	PHD finger-like domain-containing protein 5A (PHD finger-like domain protein 5A) (Splicing factor 3B-associated 14 kDa protein) (SF3b14b)	PHF5A	Q7RTV0	12.4	56635394	1	2	1
555	Splicing factor 3B subunit 3 (Pre-mRNA-splicing factor SF3b 130 kDa subunit) (SF3b130) (STAF130) (Spliceosome-associated protein 130) (SAP 130)	SF3B3	Q15393	135.5	3.26511e+08	15	16	15
555	Cleavage and polyadenylation specificity factor subunit 6 (Cleavage and polyadenylation specificity factor 68 kDa subunit) (CFIm68) (CPSF 68 kDa subunit) (Pre-mRNA cleavage factor Im 68 kDa subunit) (Protein HPBRII-4/7)	CPSF6	Q16630	59.2	1.8482e+08	6	10	6
555	U5 small nuclear ribonucleoprotein 40 kDa protein (U5 snRNP 40 kDa protein) (U5-40K) (38 kDa-splicing factor) (Prp8-binding protein) (hPRP8BP) (U5 snRNP-specific 40 kDa protein) (WD repeat-containing protein 57)	SNRNP40	Q96DI7	39.3	2.03076e+07	1	1	1
555	Cleavage and polyadenylation specificity factor subunit 5 (Cleavage and polyadenylation specificity factor 25 kDa subunit) (CFIm25) (CPSF 25 kDa subunit) (Nucleoside diphosphate-linked moiety X motif 21) (Nudix motif 21) (Pre-mRNA cleavage factor Im 25 kDa subunit)	NUDT21	O43809	26.2	1.60176e+08	3	3	3
555	Splicing factor 3B subunit 4 (Pre-mRNA-splicing factor SF3b 49 kDa subunit) (Spliceosome-associated protein 49) (SAP 49)	SF3B4	Q15427	44.4	1.09562e+08	2	2	2
555	U4/U6 small nuclear ribonucleoprotein Prp31 (Pre-mRNA-processing factor 31) (Serologically defined breast cancer antigen NY-BR-99) (U4/U6 snRNP 61 kDa protein) (Protein 61K) (hPrp31)	PRPF31	Q8WWY3	55.4	2.32505e+06	1	1	1
555	Splicing factor 3B subunit 2 (Pre-mRNA-splicing factor SF3b 145 kDa subunit) (SF3b145) (Spliceosome-associated protein 145) (SAP 145)	SF3B2	Q13435	100.2	5.83065e+08	13	19	13
559	CCR4-NOT transcription complex subunit 1 (CCR4-associated factor 1) (Negative regulator of transcription subunit 1 homolog) (NOT1H) (hNOT1)	CNOT1	A5YKK6	266.8	8.52821e+07	13	14	13
559	CCR4-NOT transcription complex subunit 2 (CCR4-associated factor 2)	CNOT2	Q9NZN8	59.7	1.06663e+08	5	6	5
559	CCR4-NOT transcription complex subunit 3 (CCR4-associated factor 3) (Leukocyte receptor cluster member 2)	CNOT3	O75175	81.8	8.53948e+07	3	4	3
586	Myotubularin-related protein 3 (EC 3.1.3.48) (FYVE domain-containing dual specificity protein phosphatase 1) (FYVE-DSP1) (Phosphatidylinositol-3	MTMR3	Q13615
586	RNA-binding protein PNO1	PNO1	Q9NRX1	27.9	1.24739e+08	2	3	2
588	Menin	MEN1	O00255	68	2.54208e+07	1	1	1
588	Histone-lysine N-methyltransferase 2D (Lysine N-methyltransferase 2D) (EC 2.1.1.43) (ALL1-related protein) (Myeloid/lymphoid or mixed-lineage leukemia protein 2)	KMT2D	O14686
588	Host cell factor 1 (HCF) (HCF-1) (C1 factor) (CFF) (VCAF) (VP16 accessory protein) [Cleaved into: HCF N-terminal chain 1; HCF N-terminal chain 2; HCF N-terminal chain 3; HCF N-terminal chain 4; HCF N-terminal chain 5; HCF N-terminal chain 6; HCF C-terminal chain 1; HCF C-terminal chain 2; HCF C-terminal chain 3; HCF C-terminal chain 4; HCF C-terminal chain 5; HCF C-terminal chain 6]	HCFC1	P51610	208.6	1.28191e+08	9	11	9
588	PC4 and SFRS1-interacting protein (CLL-associated antigen KW-7) (Dense fine speckles 70 kDa protein) (DFS 70) (Lens epithelium-derived growth factor) (Transcriptional coactivator p75/p52)	PSIP1	O75475	60.1	2.91983e+07	6	6	6
588	Protein dpy-30 homolog (Dpy-30-like protein) (Dpy-30L)	DPY30	Q9C005	11.2	2.65508e+07	1	1	1
588	WD repeat-containing protein 5 (BMP2-induced 3-kb gene protein)	WDR5	P61964	36.6	9.62381e+07	1	1	1
588	Retinoblastoma-binding protein 5 (RBBP-5) (Retinoblastoma-binding protein RBQ-3)	RBBP5	Q15291	59.1	5.70578e+07	3	3	3
588	Set1/Ash2 histone methyltransferase complex subunit ASH2 (ASH2-like protein)	ASH2L	Q9UBL3	68.7	3.35031e+07	2	2	2
588	Host cell factor 2 (HCF-2) (C2 factor)	HCFC2	Q9Y5Z7
588	UDP-N-acetylglucosamine--peptide N-acetylglucosaminyltransferase 110 kDa subunit (EC 2.4.1.255) (O-GlcNAc transferase subunit p110) (O-linked N-acetylglucosamine transferase 110 kDa subunit) (OGT)	OGT	O15294	116.8	5.92533e+07	2	2	1
594	Pyruvate dehydrogenase E1 component subunit beta	PDHB	P11177	39.2	7.57786e+07	2	2	2
594	Pyruvate dehydrogenase E1 component subunit alpha	PDHA1	P08559	43.3	57223377	1	1	1
594	Pyruvate dehydrogenase protein X component	PDHX	O00330	54.1	34595016	1	1	1
594	Signal transducer and activator of transcription 5A	STAT5A	P42229
600	McKusick-Kaufman/Bardet-Biedl syndromes putative chaperonin (Bardet-Biedl syndrome 6 protein)	MKKS	Q9NPJ1
600	Elongation factor 1-delta (EF-1-delta) (Antigen NY-CO-4)	EEF1D	P29692	31.1	6.2969e+08	7	7	7
600	Elongation factor 1-alpha 2 (EF-1-alpha-2) (Eukaryotic elongation factor 1 A-2) (eEF1A-2) (Statin-S1)	EEF1A2	Q05639
600	Elongation factor 1-gamma (EF-1-gamma) (eEF-1B gamma)	EEF1G	P26641	50.1	7.68972e+08	6	8	6
602	Structural maintenance of chromosomes protein 1A (SMC protein 1A) (SMC-1-alpha) (SMC-1A) (Sb1.8)	SMC1A	Q14683	143.1	1.26074e+08	8	10	8
602	Breast cancer anti-estrogen resistance protein 1 (CRK-associated substrate) (Cas scaffolding protein family member 1) (p130cas)	BCAR1	P56945
605	Condensin complex subunit 1 (Chromosome condensation-related SMC-associated protein 1) (Chromosome-associated protein D2) (hCAP-D2) (Non-SMC condensin I complex subunit D2) (XCAP-D2 homolog)	NCAPD2	Q15021	157.1	1.55012e+08	12	13	12
605	Structural maintenance of chromosomes protein 4 (SMC protein 4) (SMC-4) (Chromosome-associated polypeptide C) (hCAP-C) (XCAP-C homolog)	SMC4	Q9NTJ3	147.1	3.13675e+08	28	31	28
605	Condensin complex subunit 2 (Barren homolog protein 1) (Chromosome-associated protein H) (hCAP-H) (Non-SMC condensin I complex subunit H) (XCAP-H homolog)	NCAPH	Q15003	82.5	1.14668e+08	6	7	6
605	Condensin complex subunit 3 (Chromosome-associated protein G) (Condensin subunit CAP-G) (hCAP-G) (Melanoma antigen NY-MEL-3) (Non-SMC condensin I complex subunit G) (XCAP-G homolog)	NCAPG	Q9BPX3	114.3	1.5947e+08	7	8	7
605	Structural maintenance of chromosomes protein 2 (SMC protein 2) (SMC-2) (Chromosome-associated protein E) (hCAP-E) (XCAP-E homolog)	SMC2	O95347	135.6	5.09409e+08	29	33	29
609	Forkhead box protein K1 (Myocyte nuclear factor) (MNF)	FOXK1	P85037	75.4	5.61947e+06	2	2	2
609	Coiled-coil domain-containing protein 71	CCDC71	Q8IV32
609	Histone-binding protein RBBP7 (Histone acetyltransferase type B subunit 2) (Nucleosome-remodeling factor subunit RBAP46) (Retinoblastoma-binding protein 7) (RBBP-7) (Retinoblastoma-binding protein p46)	RBBP7	Q16576	47.8	1.15829e+08	2	3	2
609	Inhibitor of growth protein 2 (Inhibitor of growth 1-like protein) (ING1Lp) (p32) (p33ING2)	ING2	Q9H160
612	DNA-directed RNA polymerase III subunit RPC5 (RNA polymerase III subunit C5) (DNA-directed RNA polymerase III 80 kDa polypeptide)	POLR3E	Q9NVU0	79.8	5.08926e+07	1	2	1
612	DNA-directed RNA polymerase III subunit RPC7-like (RNA polymerase III subunit C7-like) (DNA-directed RNA polymerase III subunit G-like) (RNA polymerase III 32 kDa beta subunit) (RPC32-beta)	POLR3GL	Q9BT43
613	39S ribosomal protein L50	MRPL50	Q8N5N7	18.3	6.54331e+06	1	1	1
613	TBC1 domain family member 8 (AD 3) (Vascular Rab-GAP/TBC-containing protein)	TBC1D8	O95759
629	Chromodomain-helicase-DNA-binding protein 3 (CHD-3) (EC 3.6.4.12) (ATP-dependent helicase CHD3) (Mi-2 autoantigen 240 kDa protein) (Mi2-alpha) (Zinc finger helicase) (hZFH)	CHD3	Q12873	226.4	1.04606e+08	4	5	1
629	Paired amphipathic helix protein Sin3a (Histone deacetylase complex subunit Sin3a) (Transcriptional corepressor Sin3a)	SIN3A	Q96ST3
629	Metastasis-associated protein MTA1	MTA1	Q13330	80.7	1.314e+08	5	5	2
635	UPF0488 protein C8orf33	C8orf33	Q9H7E9	25	8.80851e+07	4	4	4
635	YTH domain-containing family protein 3	YTHDF3	Q7Z739
635	p21-activated protein kinase-interacting protein 1 (PAK/PLC-interacting protein 1) (hPIP1) (PAK1-interacting protein 1) (WD repeat-containing protein 84)	PAK1IP1	Q9NWT1	43.9	2.64248e+07	2	2	2
635	Protein AATF (Apoptosis-antagonizing transcription factor) (Rb-binding protein Che-1)	AATF	Q9NY61
635	Transcription termination factor 1 (TTF-1) (RNA polymerase I termination factor) (Transcription termination factor I) (TTF-I)	TTF1	Q15361
635	Zinc finger protein 768	ZNF768	Q9H5H4	60.2	6.31237e+07	3	3	3
635	Ribosome biogenesis regulatory protein homolog	RRS1	Q15050	41.2	68359919	1	1	1
635	40S ribosomal protein S24 (Small ribosomal subunit protein eS24)	RPS24	P62847	15.4	2.17334e+09	3	10	3
635	La-related protein 1B (La ribonucleoprotein domain family member 1B) (La ribonucleoprotein domain family member 2) (La-related protein 2)	LARP1B	Q659C4
635	Plasminogen activator inhibitor 1 RNA-binding protein (PAI1 RNA-binding protein 1) (PAI-RBP1) (SERPINE1 mRNA-binding protein 1)	SERBP1	Q8NC51	44.9	4.88368e+08	14	21	14
635	GDNF-inducible zinc finger protein 1 (Zinc finger and BTB domain-containing protein 23) (Zinc finger protein 336)	GZF1	Q9H116
635	Protein MAK16 homolog (NNP78) (Protein RBM13)	MAK16	Q9BXY0
635	Double-stranded RNA-binding protein Staufen homolog 2	STAU2	Q9NUL3	62.6	8.88964e+07	6	6	6
635	40S ribosomal protein S13 (Small ribosomal subunit protein uS15)	RPS13	P62277	17.2	3.22887e+09	7	9	7
635	PR domain zinc finger protein 15 (EC 2.1.1.-) (PR domain-containing protein 15) (Zinc finger protein 298)	PRDM15	P57071
635	Y-box-binding protein 3 (Cold shock domain-containing protein A) (DNA-binding protein A) (Single-strand DNA-binding protein NF-GMB)	YBX3	P16989	40.1	2.05738e+09	11	13	6
635	Activator of basal transcription 1 (hABT1) (Basal transcriptional activator)	ABT1	Q9ULW3	31.1	2.93107e+07	1	1	1
635	Guanine nucleotide-binding protein-like 3-like protein	GNL3L	Q9NVN8	65.5	8.03369e+07	3	3	3
635	Nuclear valosin-containing protein-like (NVLp) (Nuclear VCP-like protein)	NVL	O15381	95	1.1516e+07	3	3	3
635	mRNA turnover protein 4 homolog (Ribosome assembly factor MRTO4)	MRTO4	Q9UKD2	27.5	1.03791e+08	4	6	4
635	Phenylalanine--tRNA ligase	FARS2	O95363
635	Neuroguidin (Centromere accumulated nuclear protein 1) (CANu1) (EIF4E-binding protein)	NGDN	Q8NEJ9
635	ATP-dependent RNA helicase DDX24 (EC 3.6.4.13) (DEAD box protein 24)	DDX24	Q9GZR7	96.3	71109822	7	7	7
635	Protein LTV1 homolog	LTV1	Q96GA3	54.8	1.21955e+08	6	6	6
635	Zinc finger protein 770	ZNF770	Q6IQ21
635	Lysine-specific demethylase 9 (KDM9) (EC 1.14.11.-) (Round spermatid basic protein 1)	RSBN1	Q5VWQ0	90	23936856	1	1	1
635	Probable ATP-dependent RNA helicase DDX10 (EC 3.6.4.13) (DEAD box protein 10)	DDX10	Q13206	100.8	23315298	1	1	1
635	Ribosome biogenesis protein NSA2 homolog (Hairy cell leukemia protein 1) (TGF-beta-inducible nuclear protein 1)	NSA2	O95478
635	60S ribosomal protein L36a (60S ribosomal protein L44) (Cell growth-inhibiting gene 15 protein) (Cell migration-inducing gene 6 protein) (Large ribosomal subunit protein eL42)	RPL36A	P83881
635	Splicing factor 3B subunit 2 (Pre-mRNA-splicing factor SF3b 145 kDa subunit) (SF3b145) (Spliceosome-associated protein 145) (SAP 145)	SF3B2	Q13435	100.2	5.83065e+08	13	19	13
635	Target of EGR1 protein 1	TOE1	Q96GM8
635	Pre-rRNA-processing protein TSR1 homolog	TSR1	Q2NL82	91.8	1.8639e+08	9	10	9
635	tRNA-splicing ligase RtcB homolog (EC 6.5.1.3)	RTCB	Q9Y3I0	55.2	1.53071e+08	3	3	3
635	Zinc finger protein 689	ZNF689	Q96CS4
635	Focadhesin	FOCAD	Q5VW36
635	E3 ISG15--protein ligase HERC5 (EC 2.3.2.-) (Cyclin-E-binding protein 1) (HECT domain and RCC1-like domain-containing protein 5)	HERC5	Q9UII4
635	RNA exonuclease 4 (EC 3.1.-.-) (Exonuclease XPMC2) (Prevents mitotic catastrophe 2 protein homolog) (hPMC2)	REXO4	Q9GZR2
635	Putative oxidoreductase GLYR1 (EC 1.-.-.-) (3-hydroxyisobutyrate dehydrogenase-like protein) (Cytokine-like nuclear factor N-PAC) (Glyoxylate reductase 1 homolog) (Nuclear protein NP60) (Nuclear protein of 60 kDa)	GLYR1	Q49A26	60.5	4.64795e+07	3	3	3
635	Heterochromatin protein 1-binding protein 3 (Protein HP1-BP74)	HP1BP3	Q5SSJ5	61.2	6.39322e+07	4	4	4
635	Non-canonical poly(A) RNA polymerase PAPD5 (EC 2.7.7.19) (PAP-associated domain-containing protein 5) (Terminal uridylyltransferase 3) (TUTase 3) (Topoisomerase-related function protein 4-2) (TRF4-2)	PAPD5	Q8NDF8
635	MKI67 FHA domain-interacting nucleolar phosphoprotein (Nucleolar phosphoprotein Nopp34) (Nucleolar protein interacting with the FHA domain of pKI-67) (hNIFK)	NIFK	Q9BYG3	34.2	4.41541e+06	1	1	1
635	Guanine nucleotide-binding protein-like 3 (E2-induced gene 3 protein) (Novel nucleolar protein 47) (NNP47) (Nucleolar GTP-binding protein 3) (Nucleostemin)	GNL3	Q9BVP2	62	4.6912e+08	11	15	11
635	Protein SPT2 homolog (Protein KU002155) (SPT2 domain-containing protein 1)	SPTY2D1	Q68D10
635	Ribosomal L1 domain-containing protein 1 (CATX-11) (Cellular senescence-inhibited gene protein) (Protein PBK1)	RSL1D1	O76021	54.9	6.94335e+07	1	1	1
635	Zinc finger protein 668	ZNF668	Q96K58
635	U3 small nucleolar ribonucleoprotein protein IMP3 (U3 snoRNP protein IMP3) (BRMS2)	IMP3	Q9NV31	21.8	20871893	1	1	1
635	Thyroid transcription factor 1-associated protein 26 (TTF-1-associated protein 26) (Coiled-coil domain-containing protein 59) (TTF-1-associated protein BR2)	CCDC59	Q9P031	28.7	4.00953e+07	1	1	1
635	Nucleolar protein 6 (Nucleolar RNA-associated protein) (Nrap)	NOL6	Q9H6R4
635	ATP-dependent RNA helicase DDX50 (EC 3.6.4.13) (DEAD box protein 50) (Gu-beta) (Nucleolar protein Gu2)	DDX50	Q9BQ39	82.5	4.87727e+08	5	5	3
635	Zinc finger and BTB domain-containing protein 11	ZBTB11	O95625	119.3	3.74735e+06	1	1	1
635	Putative methyltransferase C9orf114 (EC 2.1.1.-) (Centromere protein 32) (CENP-32) (Kinetochore-associated protein) (SPOUT domain-containing methyltransferase 1)	SPOUT1	Q5T280
635	Surfeit locus protein 6	SURF6	O75683
635	60S ribosomal protein L7-like 1 (Large ribosomal subunit protein uL30-like 1)	RPL7L1	Q6DKI1
635	Lysine-rich nucleolar protein 1 (Protein FAM191A) (Testis-specific gene 118 protein)	KNOP1	Q1ED39	51.6	1.89226e+07	3	3	3
635	Ribosomal RNA-processing protein 8 (EC 2.1.1.-) (Cerebral protein 1) (Nucleomethylin)	RRP8	O43159
635	Calcium homeostasis endoplasmic reticulum protein (ERPROT 213-21) (SR-related CTD-associated factor 6)	CHERP	Q8IWX8	103.6	7.4626e+07	1	1	1
635	Cell growth-regulating nucleolar protein	LYAR	Q9NX58	43.6	5.6636e+07	6	6	6
635	Histone H1.0 (Histone H1') (Histone H1(0)) [Cleaved into: Histone H1.0	H1F0	P07305	20.9	4.47851e+07	1	1	1
635	NF-kappa-B-repressing factor (NFkB-repressing factor) (Protein ITBA4) (Transcription factor NRF)	NKRF	O15226	77.6	8.22329e+06	3	3	3
635	Putative helicase MOV-10 (EC 3.6.4.13) (Armitage homolog) (Moloney leukemia virus 10 protein)	MOV10	Q9HCE1	113.6	7.84162e+07	5	5	5
635	Ribosome biogenesis protein BMS1 homolog (Ribosome assembly protein BMS1 homolog)	BMS1	Q14692
635	40S ribosomal protein S5 (Small ribosomal subunit protein uS7) [Cleaved into: 40S ribosomal protein S5	RPS5	P46782	22.9	1.47948e+09	6	13	6
635	Protein KRI1 homolog	KRI1	Q8N9T8	82.5	3.30265e+07	2	2	2
635	Transcriptional activator protein Pur-alpha (Purine-rich single-stranded DNA-binding protein alpha)	PURA	Q00577	34.9	8.36703e+07	3	3	3
635	Histone-lysine N-methyltransferase NSD2 (EC 2.1.1.43) (Multiple myeloma SET domain-containing protein) (MMSET) (Nuclear SET domain-containing protein 2) (Protein trithorax-5) (Wolf-Hirschhorn syndrome candidate 1 protein)	NSD2	O96028	152.2	25537597	1	1	1
635	Zinc finger protein 574	ZNF574	Q6ZN55
635	Nucleolar RNA helicase 2 (EC 3.6.4.13) (DEAD box protein 21) (Gu-alpha) (Nucleolar RNA helicase Gu) (Nucleolar RNA helicase II) (RH II/Gu)	DDX21	Q9NR30	87.3	6.06854e+08	26	31	24
635	Probable ATP-dependent RNA helicase YTHDC2 (EC 3.6.4.13) (YTH domain-containing protein 2)	YTHDC2	Q9H6S0	160.1	42826927	7	7	7
635	Polyadenylate-binding protein 4 (PABP-4) (Poly(A)-binding protein 4) (Activated-platelet protein 1) (APP-1) (Inducible poly(A)-binding protein) (iPABP)	PABPC4	Q13310	70.7	1.10723e+09	14	18	8
635	Zinc finger CCHC domain-containing protein 3	ZCCHC3	Q9NUD5	43.6	6.41347e+07	2	2	2
635	Ribosome biogenesis protein BRX1 homolog (Brix domain-containing protein 2)	BRIX1	Q8TDN6
635	Ribosomal RNA processing protein 1 homolog B (RRP1-like protein B)	RRP1B	Q14684	84.4	2.01724e+08	7	7	7
635	Probable ATP-dependent RNA helicase DDX31 (EC 3.6.4.13) (DEAD box protein 31) (Helicain)	DDX31	Q9H8H2
635	Multiple myeloma tumor-associated protein 2 (hMMTAG2)	MMTAG2	Q9BU76	29.4	6.69727e+07	2	2	2
635	Uncharacterized protein C12orf43	C12orf43	Q96C57	28.2	2.90392e+07	2	2	2
635	Ribosome biogenesis protein NOP53 (Glioma tumor suppressor candidate region gene 2 protein) (Protein interacting with carboxyl terminus 1) (PICT-1) (p60)	NOP53	Q9NZM5
635	40S ribosomal protein S26 (Small ribosomal subunit protein eS26)	RPS26	P62854	13	1.82399e+09	3	7	1
635	Zinc finger CCCH domain-containing protein 10	ZC3H10	Q96K80
635	Transcriptional repressor CTCF (11-zinc finger protein) (CCCTC-binding factor) (CTCFL paralog)	CTCF	P49711
635	ATP-dependent RNA helicase DHX29 (EC 3.6.4.13) (DEAH box protein 29) (Nucleic acid helicase DDXx)	DHX29	Q7Z478	155.1	3.9881e+07	5	6	5
635	Zinc finger CCHC domain-containing protein 9	ZCCHC9	Q8N567
635	pre-rRNA processing protein FTSJ3 (EC 2.1.1.-) (2'-O-ribose RNA methyltransferase SPB1 homolog) (Protein ftsJ homolog 3) (Putative rRNA methyltransferase 3)	FTSJ3	Q8IY81	96.5	31055692	1	1	1
635	Serine/arginine repetitive matrix protein 1 (SR-related nuclear matrix protein of 160 kDa) (SRm160) (Ser/Arg-related nuclear matrix protein)	SRRM1	Q8IYB3	102.3	2.91684e+08	7	13	7
635	Zinc finger protein 189	ZNF189	O75820
635	Zinc finger protein with KRAB and SCAN domains 8 (LD5-1) (Zinc finger protein 192)	ZKSCAN8	Q15776
635	RNA-binding protein 28 (RNA-binding motif protein 28)	RBM28	Q9NW13	85.7	4.11965e+07	4	4	4
635	Zinc finger CCHC-type and RNA-binding motif-containing protein 1 (U11/U12 small nuclear ribonucleoprotein 31 kDa protein) (U11/U12 snRNP 31 kDa protein) (U11/U12-31K)	ZCRB1	Q8TBF4
635	Zinc finger protein 512	ZNF512	Q96ME7	64.6	1.12444e+07	2	2	2
635	Nucleolar protein 12	NOL12	Q9UGY1
635	Zinc finger protein 22 (Zinc finger protein KOX15) (Zinc finger protein Krox-26)	ZNF22	P17026
635	60S ribosomal protein L17 (60S ribosomal protein L23) (Large ribosomal subunit protein uL22) (PD-1)	RPL17	P18621	21.4	1600241191	7	15	7
635	SWI/SNF-related matrix-associated actin-dependent regulator of chromatin subfamily A member 5 (SWI/SNF-related matrix-associated actin-dependent regulator of chromatin A5) (EC 3.6.4.-) (Sucrose nonfermenting protein 2 homolog) (hSNF2H)	SMARCA5	O60264	121.8	7.70188e+07	5	6	3
635	Probable ATP-dependent RNA helicase DDX27 (EC 3.6.4.13) (DEAD box protein 27)	DDX27	Q96GQ7
635	Zinc finger CCCH-type antiviral protein 1 (ADP-ribosyltransferase diphtheria toxin-like 13) (ARTD13) (Zinc finger CCCH domain-containing protein 2) (Zinc finger antiviral protein) (ZAP)	ZC3HAV1	Q7Z2W4	101.4	2.07259e+08	11	12	11
635	H/ACA ribonucleoprotein complex subunit 1 (Nucleolar protein family A member 1) (snoRNP protein GAR1)	GAR1	Q9NY12
635	Round spermatid basic protein 1-like protein	RSBN1L	Q6PCB5	94.8	3.74095e+07	3	3	3
635	Uncharacterized protein C7orf50	C7orf50	Q9BRJ6	22.1	1.4119e+08	4	5	4
635	U3 small nucleolar RNA-interacting protein 2 (RRP9 homolog) (U3 small nucleolar ribonucleoprotein-associated 55 kDa protein) (U3 snoRNP-associated 55 kDa protein) (U3-55K)	RRP9	O43818
635	Nucleolar protein 16 (HBV pre-S2 trans-regulated protein 3)	NOP16	Q9Y3C1	21.2	1.23745e+08	4	4	4
635	Signal recognition particle subunit SRP68 (SRP68) (Signal recognition particle 68 kDa protein)	SRP68	Q9UHB9	70.7	3.28434e+07	2	2	2
635	Developmentally-regulated GTP-binding protein 1 (DRG-1) (Neural precursor cell expressed developmentally down-regulated protein 3) (NEDD-3)	DRG1	Q9Y295	40.5	3.3539e+08	7	9	7
635	RRP12-like protein	RRP12	Q5JTH9	143.6	42468050	2	2	2
635	Probable ribosome biogenesis protein RLP24 (Ribosomal L24 domain-containing protein 1) (Ribosomal protein L24-like)	RSL24D1	Q9UHA3
635	Ribonucleases P/MRP protein subunit POP1 (hPOP1) (EC 3.1.26.5)	POP1	Q99575	114.6	1.99356e+08	9	10	9
635	Nucleolar complex protein 3 homolog (NOC3 protein homolog) (Factor for adipocyte differentiation 24) (NOC3-like protein) (Nucleolar complex-associated protein 3-like protein)	NOC3L	Q8WTT2
635	UAP56-interacting factor (Forty-two-three domain-containing protein 1) (Protein 40-2-3)	FYTTD1	Q96QD9
635	Ribosome production factor 1 (Brix domain-containing protein 5) (Ribosome biogenesis protein RPF1)	RPF1	Q9H9Y2
635	Coiled-coil domain-containing protein 124	CCDC124	Q96CT7	25.8	9.58025e+07	2	3	2
635	Double-stranded RNA-binding protein Staufen homolog 1	STAU1	O95793	63.1	3.4659e+08	12	15	12
635	Probable RNA-binding protein 19 (RNA-binding motif protein 19)	RBM19	Q9Y4C8
635	ATP-dependent RNA helicase DDX54 (EC 3.6.4.13) (ATP-dependent RNA helicase DP97) (DEAD box RNA helicase 97 kDa) (DEAD box protein 54)	DDX54	Q8TDD1	98.5	8.44549e+07	5	5	5
635	Zinc finger CCCH domain-containing protein 8	ZC3H8	Q8N5P1
635	Phosphorylated adapter RNA export protein (RNA U small nuclear RNA export adapter protein)	PHAX	Q9H814
635	Zinc finger and SCAN domain-containing protein 25 (Zinc finger protein 498)	ZSCAN25	Q6NSZ9
635	Cell death regulator Aven	AVEN	Q9NQS1
635	Myb-binding protein 1A	MYBBP1A	Q9BQG0	148.8	1.33607e+08	16	19	16
635	RNA-binding motif protein	RBMX2	Q9Y388
635	Myelin expression factor 2 (MEF-2) (MyEF-2) (MST156)	MYEF2	Q9P2K5
635	Protein LLP homolog (Protein LAPS18-like)	LLPH	Q9BRT6	15.2	1.9191e+07	2	2	2
635	Suppressor of SWI4 1 homolog (Ssf-1) (Brix domain-containing protein 3) (Peter Pan homolog)	PPAN	Q9NQ55	53.2	5.28022e+07	3	3	3
635	CCAAT/enhancer-binding protein zeta (CCAAT-box-binding transcription factor) (CBF) (CCAAT-binding factor)	CEBPZ	Q03701
635	Regulator of nonsense transcripts 1 (EC 3.6.4.-) (ATP-dependent helicase RENT1) (Nonsense mRNA reducing factor 1) (NORF1) (Up-frameshift suppressor 1 homolog) (hUpf1)	UPF1	Q92900	124.3	1.57521e+08	15	16	15
635	Ribosomal oxygenase 2 (60S ribosomal protein L27a histidine hydroxylase) (Bifunctional lysine-specific demethylase and histidyl-hydroxylase MINA) (EC 1.14.11.-) (Histone lysine demethylase MINA) (MYC-induced nuclear antigen) (Mineral dust-induced gene protein) (Nucleolar protein 52) (Ribosomal oxygenase MINA) (ROX)	RIOX2	Q8IUF8	52.8	5.00141e+07	1	1	1
635	Coiled-coil domain-containing protein 137	CCDC137	Q6PK04	33.2	4.36767e+07	1	2	1
635	40S ribosomal protein S17 (Small ribosomal subunit protein eS17)	RPS17	P08708	15.5	2.17682e+09	8	16	8
635	Zinc finger protein 771 (Mesenchymal stem cell protein DSC43)	ZNF771	Q7L3S4
635	Zinc finger and BTB domain-containing protein 24 (Zinc finger protein 450)	ZBTB24	O43167	78.2	7.00469e+06	1	1	1
635	rRNA-processing protein UTP23 homolog	UTP23	Q9BRU9
635	Zinc finger protein 622 (Zinc finger-like protein 9)	ZNF622	Q969S3
635	Nucleolar GTP-binding protein 2 (Autoantigen NGP-1)	GNL2	Q13823	83.6	1.25227e+08	8	13	8
635	Putative ATP-dependent RNA helicase DHX30 (EC 3.6.4.13) (DEAH box protein 30)	DHX30	Q7L2E3	133.9	3.91425e+08	11	12	11
635	La-related protein 7 (La ribonucleoprotein domain family member 7) (P-TEFb-interaction protein for 7SK stability) (PIP7S)	LARP7	Q4G0J3	66.9	2.89746e+07	4	4	4
635	60S ribosome subunit biogenesis protein NIP7 homolog (KD93)	NIP7	Q9Y221
635	Ribosome biogenesis protein BOP1 (Block of proliferation 1 protein)	BOP1	Q14137	83.6	1.0843e+07	1	1	1
635	BUD13 homolog	BUD13	Q9BRD0
635	5'-3' exoribonuclease 2 (EC 3.1.13.-) (DHM1-like protein) (DHP protein)	XRN2	Q9H0D6	108.5	5.21623e+07	6	8	6
635	Probable ATP-dependent RNA helicase DDX47 (EC 3.6.4.13) (DEAD box protein 47)	DDX47	Q9H0S4	50.6	1.83331e+08	2	2	2
635	Protein lin-28 homolog B (Lin-28B)	LIN28B	Q6ZN17	27.1	9.37729e+07	1	1	1
635	RNA cytidine acetyltransferase (EC 2.3.1.-) (18S rRNA cytosine acetyltransferase) (N-acetyltransferase 10)	NAT10	Q9H0A0	115.7	7.33006e+07	4	4	4
635	U3 small nucleolar RNA-associated protein 18 homolog (WD repeat-containing protein 50)	UTP18	Q9Y5J1	62	4.0992e+07	3	3	3
635	KRR1 small subunit processome component homolog (HIV-1 Rev-binding protein 2) (KRR-R motif-containing protein 1) (Rev-interacting protein 1) (Rip-1)	KRR1	Q13601
635	Y-box-binding protein 2 (Contrin) (DNA-binding protein C) (Dbpc) (Germ cell-specific Y-box-binding protein) (MSY2 homolog)	YBX2	Q9Y2T7
635	Ribosome biogenesis protein WDR12 (WD repeat-containing protein 12)	WDR12	Q9GZL7
635	Putative ATP-dependent RNA helicase DHX57 (EC 3.6.4.13) (DEAH box protein 57)	DHX57	Q6P158	155.5	7.49863e+07	8	8	8
635	Zinc finger protein 629 (Zinc finger protein 65)	ZNF629	Q9UEG4
635	Helicase SKI2W (Ski2) (EC 3.6.4.-) (Helicase-like protein) (HLP)	SKIV2L	Q15477
635	La-related protein 1 (La ribonucleoprotein domain family member 1)	LARP1	Q6PKG0	123.4	2.68233e+08	11	14	11
635	Coiled-coil domain-containing protein 86 (Cytokine-induced protein with coiled-coil domain)	CCDC86	Q9H6F5	40.2	1.73199e+08	4	4	4
640	Methyl-CpG-binding domain protein 3 (Methyl-CpG-binding protein MBD3)	MBD3	O95983	32.8	3.92653e+07	3	3	3
640	Metastasis-associated protein MTA3	MTA3	Q9BTC8	67.5	1.314e+08	5	5	2
640	Cyclin-dependent kinase 2-associated protein 1 (CDK2-associated protein 1) (Deleted in oral cancer 1) (DOC-1) (Putative oral cancer suppressor)	CDK2AP1	O14519	12.4	44118979	2	2	1
640	Methyl-CpG-binding domain protein 2 (Demethylase) (DMTase) (Methyl-CpG-binding protein MBD2)	MBD2	Q9UBB5
640	Transcriptional repressor p66-alpha (Hp66alpha) (GATA zinc finger domain-containing protein 2A)	GATAD2A	Q86YP4	68	2.22068e+08	10	10	9
640	Chromodomain-helicase-DNA-binding protein 3 (CHD-3) (EC 3.6.4.12) (ATP-dependent helicase CHD3) (Mi-2 autoantigen 240 kDa protein) (Mi2-alpha) (Zinc finger helicase) (hZFH)	CHD3	Q12873	226.4	1.04606e+08	4	5	1
640	Transcriptional repressor p66-beta (GATA zinc finger domain-containing protein 2B) (p66/p68)	GATAD2B	Q8WXI9	65.2	2.24515e+08	9	12	8
640	Chromodomain-helicase-DNA-binding protein 5 (CHD-5) (EC 3.6.4.12) (ATP-dependent helicase CHD5)	CHD5	Q8TDI0
640	Zinc finger protein 219	ZNF219	Q9P2Y4
640	Zinc finger and BTB domain-containing protein 7B (Krueppel-related zinc finger protein cKrox) (hcKrox) (T-helper-inducing POZ/Krueppel-like factor) (Zinc finger and BTB domain-containing protein 15) (Zinc finger protein 67 homolog) (Zfp-67) (Zinc finger protein 857B) (Zinc finger protein Th-POK)	ZBTB7B	O15156
642	Putative L-aspartate dehydrogenase (EC 1.4.1.21) (Aspartate dehydrogenase domain-containing protein)	ASPDH	A6ND91
642	Ras-related protein Rab-8A (Oncogene c-mel)	RAB8A	P61006	23.7	1.56743e+08	4	4	2
647	PHD finger protein 21A (BHC80a) (BRAF35-HDAC complex protein BHC80)	PHF21A	Q96BD5
647	Histone deacetylase 2 (HD2) (EC 3.5.1.98)	HDAC2	Q92769	55.3	3.31092e+08	7	8	4
647	REST corepressor 1 (Protein CoREST)	RCOR1	Q9UKL0	53	3.0487e+07	2	2	2
647	Breast cancer type 2 susceptibility protein (Fanconi anemia group D1 protein)	BRCA2	P51587
647	Histone deacetylase 1 (HD1) (EC 3.5.1.98)	HDAC1	Q13547	55.1	3.44576e+08	7	9	4
647	SWI/SNF-related matrix-associated actin-dependent regulator of chromatin subfamily E member 1-related (SMARCE1-related protein) (BRCA2-associated factor 35) (HMG box-containing protein 20B) (HMG domain-containing protein 2) (HMG domain-containing protein HMGX2) (Sox-like transcriptional factor) (Structural DNA-binding protein BRAF35)	HMG20B	Q9P0W2
647	Lysine-specific histone demethylase 1A (EC 1.-.-.-) (BRAF35-HDAC complex protein BHC110) (Flavin-containing amine oxidase domain-containing protein 2)	KDM1A	O60341	92.8	3.25878e+07	4	4	4
648	PAX3- and PAX7-binding protein 1 (GC-rich sequence DNA-binding factor 1)	PAXBP1	Q9Y5B6	104.7	1.08134e+07	1	1	1
648	Serine/Arginine-related protein 53 (SRrp53) (Arginine/serine-rich coiled-coil protein 1)	RSRC1	Q96IZ7
649	Heterogeneous nuclear ribonucleoprotein H (hnRNP H) [Cleaved into: Heterogeneous nuclear ribonucleoprotein H	HNRNPH1	P31943	49.2	4.23336e+08	8	10	5
649	Heterogeneous nuclear ribonucleoprotein F (hnRNP F) (Nucleolin-like protein mcs94-1) [Cleaved into: Heterogeneous nuclear ribonucleoprotein F	HNRNPF	P52597	45.6	9.68081e+07	3	4	2
649	S-adenosylmethionine synthase isoform type-2 (AdoMet synthase 2) (EC 2.5.1.6) (Methionine adenosyltransferase 2) (MAT 2) (Methionine adenosyltransferase II) (MAT-II)	MAT2A	P31153
654	V-type proton ATPase catalytic subunit A (V-ATPase subunit A) (EC 3.6.3.14) (V-ATPase 69 kDa subunit) (Vacuolar ATPase isoform VA68) (Vacuolar proton pump subunit alpha)	ATP6V1A	P38606	68.3	5.70965e+07	2	2	2
654	E3 ubiquitin-protein ligase UBR1 (EC 2.3.2.27) (N-recognin-1) (RING-type E3 ubiquitin transferase UBR1) (Ubiquitin-protein ligase E3-alpha-1) (Ubiquitin-protein ligase E3-alpha-I)	UBR1	Q8IWV7
658	Transitional endoplasmic reticulum ATPase (TER ATPase) (EC 3.6.4.6) (15S Mg(2+)-ATPase p97 subunit) (Valosin-containing protein) (VCP)	VCP	P55072	89.3	3.49659e+07	5	5	5
658	Breast cancer type 1 susceptibility protein (EC 2.3.2.27) (RING finger protein 53) (RING-type E3 ubiquitin transferase BRCA1)	BRCA1	P38398
669	Peroxidasin homolog (EC 1.11.1.7) (Melanoma-associated antigen MG50) (Vascular peroxidase 1) (p53-responsive gene 2 protein)	PXDN	Q92626
669	5'-3' exoribonuclease 2 (EC 3.1.13.-) (DHM1-like protein) (DHP protein)	XRN2	Q9H0D6	108.5	5.21623e+07	6	8	6
669	CDKN2A-interacting protein (Collaborator of ARF)	CDKN2AIP	Q9NXV6	61.1	1.84311e+07	4	4	4
671	Structural maintenance of chromosomes protein 4 (SMC protein 4) (SMC-4) (Chromosome-associated polypeptide C) (hCAP-C) (XCAP-C homolog)	SMC4	Q9NTJ3	147.1	3.13675e+08	28	31	28
671	Structural maintenance of chromosomes protein 2 (SMC protein 2) (SMC-2) (Chromosome-associated protein E) (hCAP-E) (XCAP-E homolog)	SMC2	O95347	135.6	5.09409e+08	29	33	29
672	MAP7 domain-containing protein 1 (Arginine/proline-rich coiled-coil domain-containing protein 1) (Proline/arginine-rich coiled-coil domain-containing protein 1)	MAP7D1	Q3KQU3	92.8	73531223	1	1	1
672	Tubulin beta-6 chain (Tubulin beta class V)	TUBB6	Q9BUF5
672	cGMP-inhibited 3'	PDE3A	Q14432
672	Tubulin alpha-1C chain (Alpha-tubulin 6) (Tubulin alpha-6 chain) [Cleaved into: Detyrosinated tubulin alpha-1C chain]	TUBA1C	Q9BQE3	49.9	8.62967e+08	10	17	1
672	Mitochondrial import inner membrane translocase subunit TIM50	TIMM50	Q3ZCQ8	39.6	5.2378e+07	1	1	1
672	ATPase family AAA domain-containing protein 3A	ATAD3A	Q9NVI7	71.3	2.699e+08	7	8	2
673	40S ribosomal protein S12 (Small ribosomal subunit protein eS12)	RPS12	P25398	14.5	1.18549e+09	6	8	6
673	Cytochrome c oxidase subunit 5B	COX5B	P10606	13.7	2.57228e+07	2	2	2
679	Biorientation of chromosomes in cell division protein 1-like 1	BOD1L1	Q8NFC6	330.3	6.79421e+07	12	13	11
679	Histone-lysine N-methyltransferase SETD1A (EC 2.1.1.43) (Lysine N-methyltransferase 2F) (SET domain-containing protein 1A) (hSET1A) (Set1/Ash2 histone methyltransferase complex subunit SET1)	SETD1A	O15047	185.9	6.23135e+07	4	5	4
679	CXXC-type zinc finger protein 1 (CpG-binding protein) (PHD finger and CXXC domain-containing protein 1)	CXXC1	Q9P0U4	75.7	4.87503e+07	2	3	2
687	Zinc finger protein GLIS2 (GLI-similar 2) (Neuronal Krueppel-like protein)	GLIS2	Q9BZE0
687	Catenin beta-1 (Beta-catenin)	CTNNB1	P35222	85.4	2.29617e+07	3	3	2
691	c-Myc-binding protein (Associate of Myc 1) (AMY-1)	MYCBP	Q99417	12	129414256	1	1	1
691	A-kinase anchor protein 1	AKAP1	Q92667	97.3	9.24844e+07	8	8	8
692	Heterogeneous nuclear ribonucleoprotein D0 (hnRNP D0) (AU-rich element RNA-binding protein 1)	HNRNPD	Q14103	38.4	2.26059e+09	12	15	11
692	Heterogeneous nuclear ribonucleoprotein L (hnRNP L)	HNRNPL	P14866	64.1	3.72039e+08	12	15	12
693	Heterogeneous nuclear ribonucleoprotein D-like (hnRNP D-like) (hnRNP DL) (AU-rich element RNA-binding factor) (JKT41-binding protein) (Protein laAUF1)	HNRNPDL	O14979	46.4	3.19562e+08	4	4	3
693	RNA-binding protein FUS (75 kDa DNA-pairing protein) (Oncogene FUS) (Oncogene TLS) (POMp75) (Translocated in liposarcoma protein)	FUS	P35637	53.4	231916504	6	10	4
693	Heterogeneous nuclear ribonucleoprotein L (hnRNP L)	HNRNPL	P14866	64.1	3.72039e+08	12	15	12
694	Ribonuclease P protein subunit p29 (hPOP4) (EC 3.1.26.5)	POP4	O95707	25.4	1.1391e+07	1	2	1
694	Ribonuclease P protein subunit p38 (RNaseP protein p38) (EC 3.1.26.5)	RPP38	P78345	31.8	3.69282e+07	3	3	3
694	UPF0711 protein C18orf21 (HBV X-transactivated gene 13 protein) (HBV XAg-transactivated protein 13)	C18orf21	Q32NC0	24.8	4.69022e+06	1	1	1
694	Ribonuclease P protein subunit p30 (RNaseP protein p30) (EC 3.1.26.5) (RNase P subunit 2)	RPP30	P78346	29.3	4.25993e+07	2	2	2
697	ATP-binding cassette sub-family F member 3	ABCF3	Q9NUQ8
697	Exportin-2 (Exp2) (Cellular apoptosis susceptibility protein) (Chromosome segregation 1-like protein) (Importin-alpha re-exporter)	CSE1L	P55060	110.3	1.04341e+08	6	7	6
706	Leucine-rich PPR motif-containing protein	LRPPRC	P42704	157.8	405457397	19	21	19
706	SRA stem-loop-interacting RNA-binding protein	SLIRP	Q9GZT3	12.3	2.95766e+08	2	2	2
706	Poly(A) RNA polymerase	MTPAP	Q9NVV4	66.1	4.66708e+07	1	1	1
712	Carnitine O-palmitoyltransferase 1	CPT1A	P50416
712	Fatty aldehyde dehydrogenase (EC 1.2.1.3) (Aldehyde dehydrogenase 10) (Aldehyde dehydrogenase family 3 member A2) (Microsomal aldehyde dehydrogenase)	ALDH3A2	P51648	54.8	2.96446e+07	2	2	2
717	Casein kinase II subunit alpha (CK II alpha) (EC 2.7.11.1)	CSNK2A1	P68400
717	Casein kinase II subunit beta (CK II beta) (Phosvitin) (Protein G5a)	CSNK2B	P67870	24.9	3.83468e+06	1	1	1
726	Nucleolin (Protein C23)	NCL	P19338	76.6	7.06233e+09	31	52	31
726	Cyclin-dependent kinase 9 (EC 2.7.11.22) (EC 2.7.11.23) (C-2K) (Cell division cycle 2-like protein kinase 4) (Cell division protein kinase 9) (Serine/threonine-protein kinase PITALRE) (Tat-associated kinase complex catalytic subunit)	CDK9	P50750
726	HIV Tat-specific factor 1 (Tat-SF1)	HTATSF1	O43719	85.8	6.59373e+07	4	4	4
726	Transcription elongation factor SPT5 (hSPT5) (DRB sensitivity-inducing factor 160 kDa subunit) (DSIF p160) (DRB sensitivity-inducing factor large subunit) (DSIF large subunit) (Tat-cotransactivator 1 protein) (Tat-CT1 protein)	SUPT5H	O00267
726	DNA-directed RNA polymerase II subunit RPB1 (RNA polymerase II subunit B1) (EC 2.7.7.6) (DNA-directed RNA polymerase II subunit A) (DNA-directed RNA polymerase III largest subunit) (RNA-directed RNA polymerase II subunit RPB1) (EC 2.7.7.48)	POLR2A	P24928	217	2.42133e+07	1	1	1
727	Prohibitin-2 (B-cell receptor-associated protein BAP37) (D-prohibitin) (Repressor of estrogen receptor activity)	PHB2	Q99623	33.3	1.36925e+09	11	16	11
727	Prohibitin	PHB	P35232	29.8	1.12542e+09	13	18	13
727	HCLS1-associated protein X-1 (HS1-associating protein X-1) (HAX-1) (HS1-binding protein 1) (HSP1BP-1)	HAX1	O00165	31.6	1.41902e+07	1	1	1
727	Voltage-dependent anion-selective channel protein 2 (VDAC-2) (hVDAC2) (Outer mitochondrial membrane protein porin 2)	VDAC2	P45880	31.5	3.69228e+08	6	6	6
727	ADP/ATP translocase 2 (ADP	SLC25A5	P05141	32.8	2.79709e+09	9	14	5
733	AT-rich interactive domain-containing protein 1A (ARID domain-containing protein 1A) (B120) (BRG1-associated factor 250) (BAF250) (BRG1-associated factor 250a) (BAF250A) (Osa homolog 1) (hOSA1) (SWI-like protein) (SWI/SNF complex protein p270) (SWI/SNF-related	ARID1A	O14497	241.9	1.90347e+07	3	3	3
733	Histone acetyltransferase p300 (p300 HAT) (EC 2.3.1.48) (E1A-associated protein p300) (Histone butyryltransferase p300) (EC 2.3.1.-) (Histone crotonyltransferase p300) (EC 2.3.1.-) (Protein propionyltransferase p300) (EC 2.3.1.-)	EP300	Q09472
733	Transcription activator BRG1 (EC 3.6.4.-) (ATP-dependent helicase SMARCA4) (BRG1-associated factor 190A) (BAF190A) (Mitotic growth and transcription activator) (Protein BRG-1) (Protein brahma homolog 1) (SNF2-beta) (SWI/SNF-related matrix-associated actin-dependent regulator of chromatin subfamily A member 4)	SMARCA4	P51532	184.5	9.83604e+07	11	13	8
733	SWI/SNF complex subunit SMARCC1 (BRG1-associated factor 155) (BAF155) (SWI/SNF complex 155 kDa subunit) (SWI/SNF-related matrix-associated actin-dependent regulator of chromatin subfamily C member 1)	SMARCC1	Q92922	122.8	1.22945e+08	9	9	6
733	SWI/SNF-related matrix-associated actin-dependent regulator of chromatin subfamily B member 1 (BRG1-associated factor 47) (BAF47) (Integrase interactor 1 protein) (SNF5 homolog) (hSNF5)	SMARCB1	Q12824
733	CREB-binding protein (EC 2.3.1.48)	CREBBP	Q92793
733	SWI/SNF complex subunit SMARCC2 (BRG1-associated factor 170) (BAF170) (SWI/SNF complex 170 kDa subunit) (SWI/SNF-related matrix-associated actin-dependent regulator of chromatin subfamily C member 2)	SMARCC2	Q8TAQ2	132.8	3.90979e+07	4	4	1
735	Cytoplasmic dynein 1 light intermediate chain 2 (Dynein light intermediate chain 2	DYNC1LI2	O43237	54.1	2.22576e+07	3	3	2
735	Filamin-A (FLN-A) (Actin-binding protein 280) (ABP-280) (Alpha-filamin) (Endothelial actin-binding protein) (Filamin-1) (Non-muscle filamin)	FLNA	P21333	280.6	7.08452e+08	58	67	57
735	Cytoplasmic dynein 1 intermediate chain 2 (Cytoplasmic dynein intermediate chain 2) (Dynein intermediate chain 2	DYNC1I2	Q13409	71.4	353873780	5	7	5
735	Protein prune homolog 2 (BNIP2 motif-containing molecule at the C-terminal region 1)	PRUNE2	Q8WUY3
735	A-kinase anchor protein 12 (AKAP-12) (A-kinase anchor protein 250 kDa) (AKAP 250) (Gravin) (Myasthenia gravis autoantigen)	AKAP12	Q02952	191.4	1.00448e+08	14	17	14
735	Cytoplasmic dynein 1 heavy chain 1 (Cytoplasmic dynein heavy chain 1) (Dynein heavy chain	DYNC1H1	Q14204	532.1	4.7777e+08	74	85	74
735	Dynein light chain roadblock-type 1	DYNLRB1	B1AKR6
735	Cytoplasmic dynein 1 light intermediate chain 1 (LIC1) (Dynein light chain A) (DLC-A) (Dynein light intermediate chain 1	DYNC1LI1	Q9Y6G9	56.5	2.83552e+08	9	11	8
764	Splicing factor	SFPQ	P23246	76.1	1.11529e+09	12	17	12
764	Polypyrimidine tract-binding protein 1 (PTB) (57 kDa RNA-binding protein PPTB-1) (Heterogeneous nuclear ribonucleoprotein I) (hnRNP I)	PTBP1	P26599	57.2	6.59663e+08	5	7	5
764	Heterogeneous nuclear ribonucleoprotein D0 (hnRNP D0) (AU-rich element RNA-binding protein 1)	HNRNPD	Q14103	38.4	2.26059e+09	12	15	11
764	Heterogeneous nuclear ribonucleoprotein L (hnRNP L)	HNRNPL	P14866	64.1	3.72039e+08	12	15	12
767	26S proteasome non-ATPase regulatory subunit 13 (26S proteasome regulatory subunit RPN9) (26S proteasome regulatory subunit S11) (26S proteasome regulatory subunit p40.5)	PSMD13	Q9UNM6	42.9	4.68812e+07	3	3	3
767	26S proteasome non-ATPase regulatory subunit 5 (26S protease subunit S5 basic) (26S proteasome subunit S5B)	PSMD5	Q16401
767	26S proteasome regulatory subunit 7 (26S proteasome AAA-ATPase subunit RPT1) (Proteasome 26S subunit ATPase 2) (Protein MSS1)	PSMC2	P35998	48.6	2.70627e+08	12	13	12
767	Proteasome subunit beta type-6 (EC 3.4.25.1) (Macropain delta chain) (Multicatalytic endopeptidase complex delta chain) (Proteasome delta chain) (Proteasome subunit Y)	PSMB6	P28072	25.3	1.68722e+08	3	3	3
767	26S proteasome regulatory subunit 6A (26S proteasome AAA-ATPase subunit RPT5) (Proteasome 26S subunit ATPase 3) (Proteasome subunit P50) (Tat-binding protein 1) (TBP-1)	PSMC3	P17980	49.2	2.21975e+08	9	12	9
767	26S proteasome non-ATPase regulatory subunit 1 (26S proteasome regulatory subunit RPN2) (26S proteasome regulatory subunit S1) (26S proteasome subunit p112)	PSMD1	Q99460	105.8	2.56973e+08	13	14	13
767	Proteasome subunit beta type-7 (EC 3.4.25.1) (Macropain chain Z) (Multicatalytic endopeptidase complex chain Z) (Proteasome subunit Z)	PSMB7	Q99436	29.9	1.16184e+08	2	2	2
767	26S proteasome non-ATPase regulatory subunit 11 (26S proteasome regulatory subunit RPN6) (26S proteasome regulatory subunit S9) (26S proteasome regulatory subunit p44.5)	PSMD11	O00231	47.4	3.08501e+08	7	11	7
767	Proteasome subunit alpha type-5 (EC 3.4.25.1) (Macropain zeta chain) (Multicatalytic endopeptidase complex zeta chain) (Proteasome zeta chain)	PSMA5	P28066	26.4	1.02599e+08	4	7	4
767	Proteasome subunit alpha type-1 (EC 3.4.25.1) (30 kDa prosomal protein) (PROS-30) (Macropain subunit C2) (Multicatalytic endopeptidase complex subunit C2) (Proteasome component C2) (Proteasome nu chain)	PSMA1	P25786	29.5	1.85168e+08	7	9	7
767	Proteasome subunit beta type-5 (EC 3.4.25.1) (Macropain epsilon chain) (Multicatalytic endopeptidase complex epsilon chain) (Proteasome chain 6) (Proteasome epsilon chain) (Proteasome subunit MB1) (Proteasome subunit X)	PSMB5	P28074	28.5	1.64409e+08	6	6	6
767	Proteasome subunit beta type-1 (EC 3.4.25.1) (Macropain subunit C5) (Multicatalytic endopeptidase complex subunit C5) (Proteasome component C5) (Proteasome gamma chain)	PSMB1	P20618	26.5	2.72519e+08	3	8	3
767	26S proteasome regulatory subunit 8 (26S proteasome AAA-ATPase subunit RPT6) (Proteasome 26S subunit ATPase 5) (Proteasome subunit p45) (Thyroid hormone receptor-interacting protein 1) (TRIP1) (p45/SUG)	PSMC5	P62195	45.6	2.50056e+08	11	12	10
767	Proteasome activator complex subunit 2 (11S regulator complex subunit beta) (REG-beta) (Activator of multicatalytic protease subunit 2) (Proteasome activator 28 subunit beta) (PA28b) (PA28beta)	PSME2	Q9UL46
767	26S proteasome non-ATPase regulatory subunit 6 (26S proteasome regulatory subunit RPN7) (26S proteasome regulatory subunit S10) (Breast cancer-associated protein SGA-113M) (Phosphonoformate immuno-associated protein 4) (Proteasome regulatory particle subunit p44S10) (p42A)	PSMD6	Q15008	45.5	1.23185e+08	3	4	3
767	Proteasome subunit alpha type-3 (EC 3.4.25.1) (Macropain subunit C8) (Multicatalytic endopeptidase complex subunit C8) (Proteasome component C8)	PSMA3	P25788	28.4	2.50011e+08	4	5	4
767	26S proteasome regulatory subunit 10B (26S proteasome AAA-ATPase subunit RPT4) (Proteasome 26S subunit ATPase 6) (Proteasome subunit p42)	PSMC6	P62333	44.1	3.37975e+08	9	10	9
767	Proteasome subunit alpha type-4 (EC 3.4.25.1) (Macropain subunit C9) (Multicatalytic endopeptidase complex subunit C9) (Proteasome component C9) (Proteasome subunit L)	PSMA4	P25789	29.5	2.39115e+08	1	1	1
767	Proteasome subunit alpha type-2 (EC 3.4.25.1) (Macropain subunit C3) (Multicatalytic endopeptidase complex subunit C3) (Proteasome component C3)	PSMA2	P25787	25.9	3.67055e+07	4	6	4
767	26S proteasome non-ATPase regulatory subunit 3 (26S proteasome regulatory subunit RPN3) (26S proteasome regulatory subunit S3) (Proteasome subunit p58)	PSMD3	O43242	60.9	2.45775e+08	10	12	10
767	Proteasome subunit beta type-4 (EC 3.4.25.1) (26 kDa prosomal protein) (HsBPROS26) (PROS-26) (Macropain beta chain) (Multicatalytic endopeptidase complex beta chain) (Proteasome beta chain) (Proteasome chain 3) (HsN3)	PSMB4	P28070	29.2	1.57738e+08	3	3	3
767	26S proteasome non-ATPase regulatory subunit 7 (26S proteasome regulatory subunit RPN8) (26S proteasome regulatory subunit S12) (Mov34 protein homolog) (Proteasome subunit p40)	PSMD7	P51665	37	2.20255e+08	7	7	7
767	Proteasome subunit alpha type-7 (EC 3.4.25.1) (Proteasome subunit RC6-1) (Proteasome subunit XAPC7)	PSMA7	O14818	27.9	4.04105e+08	7	7	4
767	26S proteasome non-ATPase regulatory subunit 2 (26S proteasome regulatory subunit RPN1) (26S proteasome regulatory subunit S2) (26S proteasome subunit p97) (Protein 55.11) (Tumor necrosis factor type 1 receptor-associated protein 2)	PSMD2	Q13200	100.1	2.3649e+08	10	13	10
767	26S proteasome non-ATPase regulatory subunit 8 (26S proteasome regulatory subunit RPN12) (26S proteasome regulatory subunit S14) (p31)	PSMD8	P48556
767	26S proteasome non-ATPase regulatory subunit 9 (26S proteasome regulatory subunit p27)	PSMD9	O00233
767	26S proteasome non-ATPase regulatory subunit 12 (26S proteasome regulatory subunit RPN5) (26S proteasome regulatory subunit p55)	PSMD12	O00232	52.9	6.95649e+07	6	6	6
767	26S proteasome non-ATPase regulatory subunit 4 (26S proteasome regulatory subunit RPN10) (26S proteasome regulatory subunit S5A) (Antisecretory factor 1) (AF) (ASF) (Multiubiquitin chain-binding protein)	PSMD4	P55036	40.7	3.917e+08	7	9	5
767	26S proteasome regulatory subunit 6B (26S proteasome AAA-ATPase subunit RPT3) (MB67-interacting protein) (MIP224) (Proteasome 26S subunit ATPase 4) (Tat-binding protein 7) (TBP-7)	PSMC4	P43686	47.3	7.63743e+07	6	7	6
767	26S proteasome non-ATPase regulatory subunit 10 (26S proteasome regulatory subunit p28) (Gankyrin) (p28(GANK))	PSMD10	O75832
767	Proteasome activator complex subunit 1 (11S regulator complex subunit alpha) (REG-alpha) (Activator of multicatalytic protease subunit 1) (Interferon gamma up-regulated I-5111 protein) (IGUP I-5111) (Proteasome activator 28 subunit alpha) (PA28a) (PA28alpha)	PSME1	Q06323
767	Proteasome subunit beta type-2 (EC 3.4.25.1) (Macropain subunit C7-I) (Multicatalytic endopeptidase complex subunit C7-I) (Proteasome component C7-I)	PSMB2	P49721	22.8	9.59415e+07	3	3	3
767	Proteasome subunit beta type-3 (EC 3.4.25.1) (Proteasome chain 13) (Proteasome component C10-II) (Proteasome theta chain)	PSMB3	P49720	22.9	6.56352e+07	2	3	2
767	Proteasome subunit alpha type-6 (EC 3.4.25.1) (27 kDa prosomal protein) (PROS-27) (p27K) (Macropain iota chain) (Multicatalytic endopeptidase complex iota chain) (Proteasome iota chain)	PSMA6	P60900	27.4	1.09411e+08	5	5	5
767	26S proteasome non-ATPase regulatory subunit 14 (EC 3.4.19.-) (26S proteasome regulatory subunit RPN11) (26S proteasome-associated PAD1 homolog 1)	PSMD14	O00487	34.6	2.35159e+08	2	2	2
767	26S proteasome regulatory subunit 4 (P26s4) (26S proteasome AAA-ATPase subunit RPT2) (Proteasome 26S subunit ATPase 1)	PSMC1	P62191	49.2	3.02748e+08	8	11	7
770	Bystin	BYSL	Q13895	49.6	1.15172e+08	5	5	5
770	WD repeat-containing protein 26 (CUL4- and DDB1-associated WDR protein 2) (Myocardial ischemic preconditioning up-regulated protein 2)	WDR26	Q9H7D7	72.1	7.47687e+07	1	1	1
772	Small nuclear ribonucleoprotein G (snRNP-G) (Sm protein G) (Sm-G) (SmG)	SNRPG	P62308
772	Small nuclear ribonucleoprotein F (snRNP-F) (Sm protein F) (Sm-F) (SmF)	SNRPF	P62306	9.7	3.38091e+08	2	3	2
774	Nucleobindin-1 (CALNUC)	NUCB1	Q02818
774	General transcription factor II-I (GTFII-I) (TFII-I) (Bruton tyrosine kinase-associated protein 135) (BAP-135) (BTK-associated protein 135) (SRF-Phox1-interacting protein) (SPIN) (Williams-Beuren syndrome chromosomal region 6 protein)	GTF2I	P78347	112.3	3.03251e+08	11	14	11
780	ERC protein 2	ERC2	O15083
780	CD2-associated protein (Adapter protein CMS) (Cas ligand with multiple SH3 domains)	CD2AP	Q9Y5K6
780	ELKS/Rab6-interacting/CAST family member 1 (ERC-1) (Rab6-interacting protein 2)	ERC1	Q8IUD2	128	4.65129e+07	5	6	4
780	RING finger protein 10	RNF10	Q8N5U6	89.9	9.48764e+06	1	1	1
789	Splicing factor	SFPQ	P23246	76.1	1.11529e+09	12	17	12
789	Cellular nucleic acid-binding protein (CNBP) (Zinc finger protein 9)	CNBP	P62633
789	Non-POU domain-containing octamer-binding protein (NonO protein) (54 kDa nuclear RNA- and DNA-binding protein) (55 kDa nuclear protein) (DNA-binding p52/p100 complex	NONO	Q15233	54.2	1.19667e+09	13	27	13
789	Copper homeostasis protein cutC homolog	CUTC	Q9NTM9
794	Actin-like protein 6A (53 kDa BRG1-associated factor A) (Actin-related protein Baf53a) (ArpNbeta) (BRG1-associated factor 53A) (BAF53A) (INO80 complex subunit K)	ACTL6A	O96019	47.4	86767733	2	3	1
794	AT-rich interactive domain-containing protein 1A (ARID domain-containing protein 1A) (B120) (BRG1-associated factor 250) (BAF250) (BRG1-associated factor 250a) (BAF250A) (Osa homolog 1) (hOSA1) (SWI-like protein) (SWI/SNF complex protein p270) (SWI/SNF-related	ARID1A	O14497	241.9	1.90347e+07	3	3	3
794	Histone-binding protein RBBP4 (Chromatin assembly factor 1 subunit C) (CAF-1 subunit C) (Chromatin assembly factor I p48 subunit) (CAF-I 48 kDa subunit) (CAF-I p48) (Nucleosome-remodeling factor subunit RBAP48) (Retinoblastoma-binding protein 4) (RBBP-4) (Retinoblastoma-binding protein p48)	RBBP4	Q09028	47.6	1.26056e+08	2	5	2
794	Methyl-CpG-binding domain protein 3 (Methyl-CpG-binding protein MBD3)	MBD3	O95983	32.8	3.92653e+07	3	3	3
794	Chromodomain-helicase-DNA-binding protein 4 (CHD-4) (EC 3.6.4.12) (ATP-dependent helicase CHD4) (Mi-2 autoantigen 218 kDa protein) (Mi2-beta)	CHD4	Q14839	217.9	3.02726e+08	24	30	18
794	Transcription activator BRG1 (EC 3.6.4.-) (ATP-dependent helicase SMARCA4) (BRG1-associated factor 190A) (BAF190A) (Mitotic growth and transcription activator) (Protein BRG-1) (Protein brahma homolog 1) (SNF2-beta) (SWI/SNF-related matrix-associated actin-dependent regulator of chromatin subfamily A member 4)	SMARCA4	P51532	184.5	9.83604e+07	11	13	8
794	SWI/SNF complex subunit SMARCC1 (BRG1-associated factor 155) (BAF155) (SWI/SNF complex 155 kDa subunit) (SWI/SNF-related matrix-associated actin-dependent regulator of chromatin subfamily C member 1)	SMARCC1	Q92922	122.8	1.22945e+08	9	9	6
794	Methyl-CpG-binding domain protein 2 (Demethylase) (DMTase) (Methyl-CpG-binding protein MBD2)	MBD2	Q9UBB5
794	SWI/SNF-related matrix-associated actin-dependent regulator of chromatin subfamily B member 1 (BRG1-associated factor 47) (BAF47) (Integrase interactor 1 protein) (SNF5 homolog) (hSNF5)	SMARCB1	Q12824
794	Histone deacetylase 2 (HD2) (EC 3.5.1.98)	HDAC2	Q92769	55.3	3.31092e+08	7	8	4
794	SWI/SNF-related matrix-associated actin-dependent regulator of chromatin subfamily E member 1 (BRG1-associated factor 57) (BAF57)	SMARCE1	Q969G3	46.6	5.30324e+07	4	4	4
794	Actin	ACTB	P60709
794	Histone deacetylase 1 (HD1) (EC 3.5.1.98)	HDAC1	Q13547	55.1	3.44576e+08	7	9	4
794	Zinc finger protein ubi-d4 (Apoptosis response zinc finger protein) (BRG1-associated factor 45D) (BAF45D) (D4	DPF2	Q92785	44.1	1.02994e+07	1	1	1
794	Metastasis-associated protein MTA2 (Metastasis-associated 1-like 1) (MTA1-L1 protein) (p53 target protein in deacetylase complex)	MTA2	O94776	75	2.61558e+08	9	14	8
794	Transcriptional repressor p66-beta (GATA zinc finger domain-containing protein 2B) (p66/p68)	GATAD2B	Q8WXI9	65.2	2.24515e+08	9	12	8
794	SWI/SNF-related matrix-associated actin-dependent regulator of chromatin subfamily D member 2 (60 kDa BRG-1/Brm-associated factor subunit B) (BRG1-associated factor 60B) (BAF60B)	SMARCD2	Q92925	58.9	8.224e+06	1	1	1
794	Heterogeneous nuclear ribonucleoproteins C1/C2 (hnRNP C1/C2)	HNRNPC	P07910	33.6	1361639703	10	13	8
794	SWI/SNF complex subunit SMARCC2 (BRG1-associated factor 170) (BAF170) (SWI/SNF complex 170 kDa subunit) (SWI/SNF-related matrix-associated actin-dependent regulator of chromatin subfamily C member 2)	SMARCC2	Q8TAQ2	132.8	3.90979e+07	4	4	1
797	E3 ubiquitin-protein ligase KCMF1 (EC 2.3.2.27) (FGF-induced in gastric cancer) (Potassium channel modulatory factor) (PCMF) (RING-type E3 ubiquitin transferase KCMF1) (ZZ-type zinc finger-containing protein 1)	KCMF1	Q9P0J7	41.9	4.41781e+06	1	1	1
797	Ubiquitin-conjugating enzyme E2 A (EC 2.3.2.23) (E2 ubiquitin-conjugating enzyme A) (RAD6 homolog A) (HR6A) (hHR6A) (Ubiquitin carrier protein A) (Ubiquitin-protein ligase A)	UBE2A	P49459
797	E3 ubiquitin-protein ligase UBR4 (EC 2.3.2.27) (600 kDa retinoblastoma protein-associated factor) (N-recognin-4) (RING-type E3 ubiquitin transferase UBR4) (Retinoblastoma-associated factor of 600 kDa) (RBAF600) (p600) (Zinc finger UBR1-type protein 1)	UBR4	Q5T4S7	573.5	2.50195e+07	9	9	9
804	Nuclear pore complex protein Nup153 (153 kDa nucleoporin) (Nucleoporin Nup153)	NUP153	P49790	153.8	1.25905e+07	1	1	1
804	Cell division cycle-associated protein 2 (Recruits PP1 onto mitotic chromatin at anaphase protein) (Repo-Man)	CDCA2	Q69YH5
804	Ran GTPase-activating protein 1 (RanGAP1)	RANGAP1	P46060	63.5	4.05835e+07	3	3	3
804	Nuclear pore complex protein Nup50 (50 kDa nucleoporin) (Nuclear pore-associated protein 60 kDa-like) (Nucleoporin Nup50)	NUP50	Q9UKX7
804	E3 SUMO-protein ligase RanBP2 (EC 2.3.2.-) (358 kDa nucleoporin) (E3 SUMO-protein transferase RanBP2) (Nuclear pore complex protein Nup358) (Nucleoporin Nup358) (Ran-binding protein 2) (RanBP2) (p270)	RANBP2	P49792	358	3.52538e+07	7	7	5
804	Kinesin-like protein KIFC1 (Kinesin-like protein 2) (Kinesin-related protein HSET)	KIFC1	Q9BW19	73.7	3.43151e+07	3	3	3
804	RANBP2-like and GRIP domain-containing protein 8 (Ran-binding protein 2-like 3) (RanBP2-like 3) (RanBP2L3)	RGPD8	O14715
805	DNA topoisomerase 3-alpha (EC 5.99.1.2) (DNA topoisomerase III alpha)	TOP3A	Q13472
805	Bloom syndrome protein (EC 3.6.4.12) (DNA helicase	BLM	P54132	158.9	1.25954e+07	2	2	2
830	28S ribosomal protein S15	MRPS15	P82914
830	28S ribosomal protein S5	MRPS5	P82675	48	8.37507e+06	2	2	2
832	Apoptosis regulator BAX (Bcl-2-like protein 4) (Bcl2-L-4)	BAX	Q07812	21.2	29857990	3	3	3
832	Endophilin-B1 (Bax-interacting factor 1) (Bif-1) (SH3 domain-containing GRB2-like protein B1)	SH3GLB1	Q9Y371
834	Menin	MEN1	O00255	68	2.54208e+07	1	1	1
834	Protein dpy-30 homolog (Dpy-30-like protein) (Dpy-30L)	DPY30	Q9C005	11.2	2.65508e+07	1	1	1
834	Histone-lysine N-methyltransferase 2B (Lysine N-methyltransferase 2B) (EC 2.1.1.43) (Myeloid/lymphoid or mixed-lineage leukemia protein 4) (Trithorax homolog 2) (WW domain-binding protein 7) (WBP-7)	KMT2B	Q9UMN6
834	WD repeat-containing protein 5 (BMP2-induced 3-kb gene protein)	WDR5	P61964	36.6	9.62381e+07	1	1	1
834	Retinoblastoma-binding protein 5 (RBBP-5) (Retinoblastoma-binding protein RBQ-3)	RBBP5	Q15291	59.1	5.70578e+07	3	3	3
834	Set1/Ash2 histone methyltransferase complex subunit ASH2 (ASH2-like protein)	ASH2L	Q9UBL3	68.7	3.35031e+07	2	2	2
834	DNA-directed RNA polymerase II subunit RPB2 (EC 2.7.7.6) (DNA-directed RNA polymerase II 140 kDa polypeptide) (DNA-directed RNA polymerase II subunit B) (RNA polymerase II subunit 2) (RNA polymerase II subunit B2)	POLR2B	P30876
842	72 kDa inositol polyphosphate 5-phosphatase (EC 3.1.3.36) (Phosphatidylinositol 4	INPP5E	Q9NRR6
842	Aurora kinase A (EC 2.7.11.1) (Aurora 2) (Aurora/IPL1-related kinase 1) (ARK-1) (Aurora-related kinase 1) (hARK1) (Breast tumor-amplified kinase) (Serine/threonine-protein kinase 15) (Serine/threonine-protein kinase 6) (Serine/threonine-protein kinase aurora-A)	AURKA	O14965	45.8	1.60331e+07	1	1	1
845	Small nuclear ribonucleoprotein Sm D1 (Sm-D1) (Sm-D autoantigen) (snRNP core protein D1)	SNRPD1	P62314	13.3	2.92934e+08	3	4	3
845	Small nuclear ribonucleoprotein Sm D2 (Sm-D2) (snRNP core protein D2)	SNRPD2	P62316	13.5	3.37511e+08	3	4	3
845	Small nuclear ribonucleoprotein E (snRNP-E) (Sm protein E) (Sm-E) (SmE)	SNRPE	P62304	10.8	5.31097e+07	2	3	2
845	Survival motor neuron protein (Component of gems 1) (Gemin-1)	SMN1	Q16637	31.8	1.85661e+08	3	4	3
845	Small nuclear ribonucleoprotein-associated proteins B and B' (snRNP-B) (Sm protein B/B') (Sm-B/B') (SmB/B')	SNRPB	P14678
845	Small nuclear ribonucleoprotein Sm D3 (Sm-D3) (snRNP core protein D3)	SNRPD3	P62318	13.9	5.82374e+08	2	2	2
845	Gem-associated protein 2 (Gemin-2) (Component of gems 2) (Survival of motor neuron protein-interacting protein 1) (SMN-interacting protein 1)	GEMIN2	O14893	31.6	1.5982e+08	3	6	3
853	Microtubule-associated protein 1S (MAP-1S) (BPY2-interacting protein 1) (Microtubule-associated protein 8) (Variable charge Y chromosome 2-interacting protein 1) (VCY2-interacting protein 1) (VCY2IP-1) [Cleaved into: MAP1S heavy chain; MAP1S light chain]	MAP1S	Q66K74	112.1	1.89619e+07	2	2	2
853	Leucine-rich PPR motif-containing protein	LRPPRC	P42704	157.8	405457397	19	21	19
853	Microtubule-associated protein 1B (MAP-1B) [Cleaved into: MAP1B heavy chain; MAP1 light chain LC1]	MAP1B	P46821	270.5	1.059e+08	23	24	21
860	Ubiquitin carboxyl-terminal hydrolase 12 (EC 3.4.19.12) (Deubiquitinating enzyme 12) (Ubiquitin thioesterase 12) (Ubiquitin-hydrolyzing enzyme 1) (Ubiquitin-specific-processing protease 12)	USP12	O75317
860	WD repeat-containing protein 48 (USP1-associated factor 1) (WD repeat endosomal protein) (p80)	WDR48	Q8TAF3	76.2	3.94778e+06	1	1	1
865	Eukaryotic translation initiation factor 1A	EIF1AY	O14602
865	40S ribosomal protein S26 (Small ribosomal subunit protein eS26)	RPS26	P62854	13	1.82399e+09	3	7	1
867	Egl nine homolog 1 (EC 1.14.11.29) (Hypoxia-inducible factor prolyl hydroxylase 2) (HIF-PH2) (HIF-prolyl hydroxylase 2) (HPH-2) (Prolyl hydroxylase domain-containing protein 2) (PHD2) (SM-20)	EGLN1	Q9GZT9
867	Peptidyl-prolyl cis-trans isomerase FKBP8 (PPIase FKBP8) (EC 5.2.1.8) (38 kDa FK506-binding protein) (38 kDa FKBP) (FKBP-38) (hFKBP38) (FK506-binding protein 8) (FKBP-8) (FKBPR38) (Rotamase)	FKBP8	Q14318	44.5	1.16969e+08	1	1	1
869	Cell division cycle protein 16 homolog (Anaphase-promoting complex subunit 6) (APC6) (CDC16 homolog) (CDC16Hs) (Cyclosome subunit 6)	CDC16	Q13042	71.6	44982992	2	2	2
869	Anaphase-promoting complex subunit 4 (APC4) (Cyclosome subunit 4)	ANAPC4	Q9UJX5
869	Anaphase-promoting complex subunit 2 (APC2) (Cyclosome subunit 2)	ANAPC2	Q9UJX6
869	Anaphase-promoting complex subunit 10 (APC10) (Cyclosome subunit 10)	ANAPC10	Q9UM13
869	Anaphase-promoting complex subunit 5 (APC5) (Cyclosome subunit 5)	ANAPC5	Q9UJX4
869	Anaphase-promoting complex subunit 7 (APC7) (Cyclosome subunit 7)	ANAPC7	Q9UJX3	66.8	9.45004e+07	7	7	7
869	Anaphase-promoting complex subunit 1 (APC1) (Cyclosome subunit 1) (Mitotic checkpoint regulator) (Testis-specific gene 24 protein)	ANAPC1	Q9H1A4	216.4	3.76155e+07	2	3	2
869	Cell division cycle protein 27 homolog (Anaphase-promoting complex subunit 3) (APC3) (CDC27 homolog) (CDC27Hs) (H-NUC)	CDC27	P30260	91.8	7.201e+07	2	2	2
869	Cell division cycle protein 23 homolog (Anaphase-promoting complex subunit 8) (APC8) (Cyclosome subunit 8)	CDC23	Q9UJX2	68.8	8.35649e+06	1	1	1
875	Density-regulated protein (DRP) (Protein DRP1) (Smooth muscle cell-associated protein 3) (SMAP-3)	DENR	O43583
875	Protein Red (Cytokine IK) (IK factor) (Protein RER)	IK	Q13123	65.6	5.03766e+07	4	4	4
875	WD40 repeat-containing protein SMU1 (Smu-1 suppressor of mec-8 and unc-52 protein homolog) [Cleaved into: WD40 repeat-containing protein SMU1	SMU1	Q2TAY7	57.5	4.7826e+07	2	2	2
883	Protein arginine N-methyltransferase 1 (EC 2.1.1.319) (Histone-arginine N-methyltransferase PRMT1) (Interferon receptor 1-bound protein 4)	PRMT1	Q99873
883	Heterogeneous nuclear ribonucleoprotein R (hnRNP R)	HNRNPR	O43390	70.9	3.16373e+08	9	10	8
883	RNA-binding motif protein	RBMX	P38159	42.3	4.95659e+08	6	7	2
891	60S ribosomal protein L6 (Large ribosomal subunit protein eL6) (Neoplasm-related protein C140) (Tax-responsive enhancer element-binding protein 107) (TaxREB107)	RPL6	Q02878	32.7	1.7852e+09	13	21	12
891	Heat shock protein HSP 90-beta (HSP 90) (Heat shock 84 kDa) (HSP 84) (HSP84)	HSP90AB1	P08238	83.2	1.09663e+08	5	7	2
891	NF-kappa-B essential modulator (NEMO) (FIP-3) (IkB kinase-associated protein 1) (IKKAP1) (Inhibitor of nuclear factor kappa-B kinase subunit gamma) (I-kappa-B kinase subunit gamma) (IKK-gamma) (IKKG) (IkB kinase subunit gamma) (NF-kappa-B essential modifier)	IKBKG	Q9Y6K9
891	Mitogen-activated protein kinase kinase kinase 14 (EC 2.7.11.25) (NF-kappa-beta-inducing kinase) (HsNIK) (Serine/threonine-protein kinase NIK)	MAP3K14	Q99558
891	60S ribosomal protein L4 (60S ribosomal protein L1) (Large ribosomal subunit protein uL4)	RPL4	P36578	47.7	5.89063e+09	13	29	13
891	Inhibitor of nuclear factor kappa-B kinase subunit beta (I-kappa-B-kinase beta) (IKK-B) (IKK-beta) (IkBKB) (EC 2.7.11.10) (I-kappa-B kinase 2) (IKK2) (Nuclear factor NF-kappa-B inhibitor kinase beta) (NFKBIKB)	IKBKB	O14920
891	40S ribosomal protein S13 (Small ribosomal subunit protein uS15)	RPS13	P62277	17.2	3.22887e+09	7	9	7
891	Heat shock protein HSP 90-alpha (Heat shock 86 kDa) (HSP 86) (HSP86) (Lipopolysaccharide-associated protein 2) (LAP-2) (LPS-associated protein 2) (Renal carcinoma antigen NY-REN-38)	HSP90AA1	P07900
891	Hsp90 co-chaperone Cdc37 (Hsp90 chaperone protein kinase-targeting subunit) (p50Cdc37) [Cleaved into: Hsp90 co-chaperone Cdc37	CDC37	Q16543
891	rRNA 2'-O-methyltransferase fibrillarin (EC 2.1.1.-) (34 kDa nucleolar scleroderma antigen) (Histone-glutamine methyltransferase)	FBL	P22087	33.8	1.7188e+08	4	8	4
891	60S ribosomal protein L8 (Large ribosomal subunit protein uL2)	RPL8	P62917	28	4.30425e+09	6	8	6
891	60S ribosomal protein L30 (Large ribosomal subunit protein eL30)	RPL30	P62888	12.8	2.34941e+09	5	8	5
891	Inhibitor of nuclear factor kappa-B kinase subunit alpha (I-kappa-B kinase alpha) (IKK-A) (IKK-alpha) (IkBKA) (IkappaB kinase) (EC 2.7.11.10) (Conserved helix-loop-helix ubiquitous kinase) (I-kappa-B kinase 1) (IKK1) (Nuclear factor NF-kappa-B inhibitor kinase alpha) (NFKBIKA) (Transcription factor 16) (TCF-16)	CHUK	O15111
891	40S ribosomal protein S11 (Small ribosomal subunit protein uS17)	RPS11	P62280	18.4	4.25045e+09	4	5	4
903	RNA polymerase-associated protein LEO1 (Replicative senescence down-regulated leo1-like protein)	LEO1	Q8WVC0	75.4	7.56363e+06	1	1	1
903	Cyclin-T1 (CycT1) (Cyclin-T)	CCNT1	O60563	80.6	3.30623e+07	2	2	2
909	Ribosomal biogenesis protein LAS1L (Protein LAS1 homolog)	LAS1L	Q9Y4W2	83	5.91289e+07	3	3	3
909	Testis-expressed protein 10	TEX10	Q9NXF1	105.6	5.81448e+07	4	4	4
909	Proline-	PELP1	Q8IZL8	119.6	9.47986e+07	5	5	5
909	WD repeat-containing protein 18	WDR18	Q9BV38	47.4	6.28538e+06	1	1	1
909	Sentrin-specific protease 3 (EC 3.4.22.-) (SUMO-1-specific protease 3) (Sentrin/SUMO-specific protease SENP3)	SENP3	Q9H4L4	65	8705636	1	1	1
917	G-patch domain and KOW motifs-containing protein (G-patch domain-containing protein 5) (Protein MOS2 homolog) (Protein T54)	GPKOW	Q92917	52.2	8.1959e+06	1	1	1
917	BUD13 homolog	BUD13	Q9BRD0
918	Histone deacetylase complex subunit SAP18 (18 kDa Sin3-associated polypeptide) (2HOR0202) (Cell growth-inhibiting gene 38 protein) (Sin3-associated polypeptide p18)	SAP18	O00422	17.5	45256080	2	2	2
918	Pre-mRNA-splicing factor CWC22 homolog (Nucampholin homolog) (fSAPb)	CWC22	Q9HCG8
918	RNA-binding protein with serine-rich domain 1 (SR-related protein LDC2)	RNPS1	Q15287	34.2	5.51069e+07	1	1	1
922	Heat shock-related 70 kDa protein 2 (Heat shock 70 kDa protein 2)	HSPA2	P54652
922	BAG family molecular chaperone regulator 2 (BAG-2) (Bcl-2-associated athanogene 2)	BAG2	O95816	23.8	1.02356e+08	1	1	1
926	FACT complex subunit SSRP1 (Chromatin-specific transcription elongation factor 80 kDa subunit) (Facilitates chromatin transcription complex 80 kDa subunit) (FACT 80 kDa subunit) (FACTp80) (Facilitates chromatin transcription complex subunit SSRP1) (Recombination signal sequence recognition protein 1) (Structure-specific recognition protein 1) (hSSRP1) (T160)	SSRP1	Q08945	81	3.07679e+08	13	16	13
926	Eukaryotic translation initiation factor 3 subunit L (eIF3l) (Eukaryotic translation initiation factor 3 subunit 6-interacting protein) (Eukaryotic translation initiation factor 3 subunit E-interacting protein)	EIF3L	Q9Y262	66.7	1.48948e+08	6	6	6
926	FACT complex subunit SPT16 (Chromatin-specific transcription elongation factor 140 kDa subunit) (FACT 140 kDa subunit) (FACTp140) (Facilitates chromatin transcription complex subunit SPT16) (hSPT16)	SUPT16H	Q9Y5B9	119.8	3.14292e+08	17	20	17
926	Endoplasmic reticulum chaperone BiP (EC 3.6.4.10) (78 kDa glucose-regulated protein) (GRP-78) (Binding-immunoglobulin protein) (BiP) (Heat shock protein 70 family protein 5) (HSP70 family protein 5) (Heat shock protein family A member 5) (Immunoglobulin heavy chain-binding protein)	HSPA5	P11021	72.3	3.86678e+08	12	15	11
926	Nucleophosmin (NPM) (Nucleolar phosphoprotein B23) (Nucleolar protein NO38) (Numatrin)	NPM1	P06748	32.6	3.63053e+09	13	45	13
926	Heterogeneous nuclear ribonucleoprotein R (hnRNP R)	HNRNPR	O43390	70.9	3.16373e+08	9	10	8
926	Calmodulin-1	CALM1	P0DP23
926	Histone H4	HIST1H4A	P62805	11.4	81380187	2	2	2
926	Calreticulin (CRP55) (Calregulin) (Endoplasmic reticulum resident protein 60) (ERp60) (HACBP) (grp60)	CALR	P27797
926	Histone H2B type 3-B (H2B type 12)	HIST3H2BB	Q8N257
926	Lupus La protein (La autoantigen) (La ribonucleoprotein) (Sjoegren syndrome type B antigen) (SS-B)	SSB	P05455	46.8	3.75945e+08	6	7	6
926	Histone H2AX (H2a/x) (Histone H2A.X)	H2AFX	P16104
926	Polyadenylate-binding protein 1 (PABP-1) (Poly(A)-binding protein 1)	PABPC1	P11940	70.6	2.21586e+09	18	24	5
929	Voltage-dependent anion-selective channel protein 1 (VDAC-1) (hVDAC1) (Outer mitochondrial membrane protein porin 1) (Plasmalemmal porin) (Porin 31HL) (Porin 31HM)	VDAC1	P21796	30.8	2.98383e+08	8	10	7
929	MICOS complex subunit MIC25 (Coiled-coil-helix cristae morphology protein 1) (Coiled-coil-helix-coiled-coil-helix domain-containing protein 6)	CHCHD6	Q9BRQ6
938	Pre-mRNA-processing factor 6 (Androgen receptor N-terminal domain-transactivating protein 1) (ANT-1) (PRP6 homolog) (U5 snRNP-associated 102 kDa protein) (U5-102 kDa protein)	PRPF6	O94906	106.9	8.35742e+07	9	9	9
938	U4/U6.U5 tri-snRNP-associated protein 1 (SNU66 homolog) (hSnu66) (Squamous cell carcinoma antigen recognized by T-cells 1) (SART-1) (hSART-1) (U4/U6.U5 tri-snRNP-associated 110 kDa protein) (allergen Hom s 1)	SART1	O43290	90.2	7.35225e+07	5	5	5
938	U4/U6 small nuclear ribonucleoprotein Prp4 (PRP4 homolog) (hPrp4) (U4/U6 snRNP 60 kDa protein) (WD splicing factor Prp4)	PRPF4	O43172	58.4	170865320	7	9	7
938	U4/U6 small nuclear ribonucleoprotein Prp31 (Pre-mRNA-processing factor 31) (Serologically defined breast cancer antigen NY-BR-99) (U4/U6 snRNP 61 kDa protein) (Protein 61K) (hPrp31)	PRPF31	Q8WWY3	55.4	2.32505e+06	1	1	1
938	U4/U6.U5 tri-snRNP-associated protein 2 (Inactive ubiquitin-specific peptidase 39) (SAD1 homolog) (U4/U6.U5 tri-snRNP-associated 65 kDa protein) (65K)	USP39	Q53GS9	65.3	4.61765e+07	2	2	2
938	U4/U6 small nuclear ribonucleoprotein Prp3 (Pre-mRNA-splicing factor 3) (hPrp3) (U4/U6 snRNP 90 kDa protein)	PRPF3	O43395	77.5	5.4327e+07	5	5	5
938	WW domain-binding protein 11 (WBP-11) (Npw38-binding protein) (NpwBP) (SH3 domain-binding protein SNP70) (Splicing factor that interacts with PQBP-1 and PP1)	WBP11	Q9Y2W2	70	3.627e+07	4	4	4
938	Probable ATP-dependent RNA helicase DDX23 (EC 3.6.4.13) (100 kDa U5 snRNP-specific protein) (DEAD box protein 23) (PRP28 homolog) (U5-100kD)	DDX23	Q9BUQ8	95.5	2.28002e+07	2	2	2
938	Polyglutamine-binding protein 1 (PQBP-1) (38 kDa nuclear protein containing a WW domain) (Npw38) (Polyglutamine tract-binding protein 1)	PQBP1	O60828
938	U5 small nuclear ribonucleoprotein 40 kDa protein (U5 snRNP 40 kDa protein) (U5-40K) (38 kDa-splicing factor) (Prp8-binding protein) (hPRP8BP) (U5 snRNP-specific 40 kDa protein) (WD repeat-containing protein 57)	SNRNP40	Q96DI7	39.3	2.03076e+07	1	1	1
946	CCR4-NOT transcription complex subunit 1 (CCR4-associated factor 1) (Negative regulator of transcription subunit 1 homolog) (NOT1H) (hNOT1)	CNOT1	A5YKK6	266.8	8.52821e+07	13	14	13
946	60S ribosomal protein L14 (CAG-ISL 7) (Large ribosomal subunit protein eL14)	RPL14	P50914	23.4	5.56082e+09	5	10	5
946	Protein transport protein Sec16A (SEC16 homolog A)	SEC16A	O15027	233.4	5.8153e+07	3	4	3
951	Protein ENL (YEATS domain-containing protein 1)	MLLT1	Q03111
951	Actin-like protein 6A (53 kDa BRG1-associated factor A) (Actin-related protein Baf53a) (ArpNbeta) (BRG1-associated factor 53A) (BAF53A) (INO80 complex subunit K)	ACTL6A	O96019	47.4	86767733	2	3	1
951	Transcription activator BRG1 (EC 3.6.4.-) (ATP-dependent helicase SMARCA4) (BRG1-associated factor 190A) (BAF190A) (Mitotic growth and transcription activator) (Protein BRG-1) (Protein brahma homolog 1) (SNF2-beta) (SWI/SNF-related matrix-associated actin-dependent regulator of chromatin subfamily A member 4)	SMARCA4	P51532	184.5	9.83604e+07	11	13	8
951	SWI/SNF complex subunit SMARCC1 (BRG1-associated factor 155) (BAF155) (SWI/SNF complex 155 kDa subunit) (SWI/SNF-related matrix-associated actin-dependent regulator of chromatin subfamily C member 1)	SMARCC1	Q92922	122.8	1.22945e+08	9	9	6
951	SWI/SNF-related matrix-associated actin-dependent regulator of chromatin subfamily B member 1 (BRG1-associated factor 47) (BAF47) (Integrase interactor 1 protein) (SNF5 homolog) (hSNF5)	SMARCB1	Q12824
951	SWI/SNF-related matrix-associated actin-dependent regulator of chromatin subfamily E member 1 (BRG1-associated factor 57) (BAF57)	SMARCE1	Q969G3	46.6	5.30324e+07	4	4	4
951	AT-rich interactive domain-containing protein 1B (ARID domain-containing protein 1B) (BRG1-associated factor 250b) (BAF250B) (BRG1-binding protein hELD/OSA1) (Osa homolog 2) (hOsa2) (p250R)	ARID1B	Q8NFD5
951	SWI/SNF-related matrix-associated actin-dependent regulator of chromatin subfamily D member 1 (60 kDa BRG-1/Brm-associated factor subunit A) (BRG1-associated factor 60A) (BAF60A) (SWI/SNF complex 60 kDa subunit)	SMARCD1	Q96GM5	58.2	6.61604e+07	3	3	3
951	SWI/SNF-related matrix-associated actin-dependent regulator of chromatin subfamily D member 2 (60 kDa BRG-1/Brm-associated factor subunit B) (BRG1-associated factor 60B) (BAF60B)	SMARCD2	Q92925	58.9	8.224e+06	1	1	1
951	SWI/SNF complex subunit SMARCC2 (BRG1-associated factor 170) (BAF170) (SWI/SNF complex 170 kDa subunit) (SWI/SNF-related matrix-associated actin-dependent regulator of chromatin subfamily C member 2)	SMARCC2	Q8TAQ2	132.8	3.90979e+07	4	4	1
957	Vigilin (High density lipoprotein-binding protein) (HDL-binding protein)	HDLBP	Q00341
957	DNA-dependent protein kinase catalytic subunit (DNA-PK catalytic subunit) (DNA-PKcs) (EC 2.7.11.1) (DNPK1) (p460)	PRKDC	P78527	468.8	4.04261e+08	45	53	45
957	X-ray repair cross-complementing protein 5 (EC 3.6.4.-) (86 kDa subunit of Ku antigen) (ATP-dependent DNA helicase 2 subunit 2) (ATP-dependent DNA helicase II 80 kDa subunit) (CTC box-binding factor 85 kDa subunit) (CTC85) (CTCBF) (DNA repair protein XRCC5) (Ku80) (Ku86) (Lupus Ku autoantigen protein p86) (Nuclear factor IV) (Thyroid-lupus autoantigen) (TLAA) (X-ray repair complementing defective…	XRCC5	P13010	82.7	7.99106e+08	17	23	17
957	X-ray repair cross-complementing protein 6 (EC 3.6.4.-) (EC 4.2.99.-) (5'-deoxyribose-5-phosphate lyase Ku70) (5'-dRP lyase Ku70) (70 kDa subunit of Ku antigen) (ATP-dependent DNA helicase 2 subunit 1) (ATP-dependent DNA helicase II 70 kDa subunit) (CTC box-binding factor 75 kDa subunit) (CTC75) (CTCBF) (DNA repair protein XRCC6) (Lupus Ku autoantigen protein p70) (Ku70) (Thyroid-lupus autoantige…	XRCC6	P12956	69.8	1.91462e+09	22	29	22
958	Replication stress response regulator SDE2	SDE2	Q6IQ49
958	Serine/threonine-protein phosphatase PGAM5	PGAM5	Q96HS1	32	1.25419e+08	1	2	1
958	Protein mago nashi homolog 2	MAGOHB	Q96A72
958	RNA-binding protein 8A (Binder of OVCA1-1) (BOV-1) (RNA-binding motif protein 8A) (RNA-binding protein Y14) (Ribonucleoprotein RBM8A)	RBM8A	Q9Y5S9	19.9	169632921	1	1	1
961	Small nuclear ribonucleoprotein-associated protein N (snRNP-N) (Sm protein D) (Sm-D) (Sm protein N) (Sm-N) (SmN) (Tissue-specific-splicing protein)	SNRPN	P63162
961	U2 small nuclear ribonucleoprotein B'' (U2 snRNP B'')	SNRPB2	P08579	25.5	2.54834e+08	3	3	2
961	Transcription initiation factor IIB (General transcription factor TFIIB) (S300-II)	GTF2B	Q00403
961	TATA-box-binding protein (TATA sequence-binding protein) (TATA-binding factor) (TATA-box factor) (Transcription initiation factor TFIID TBP subunit)	TBP	P20226
961	Gem-associated protein 4 (Gemin-4) (Component of gems 4) (p97)	GEMIN4	P57678	120	3.9833e+07	7	7	7
961	ATP-dependent RNA helicase A (EC 3.6.4.13) (DEAH box protein 9) (DExH-box helicase 9) (Leukophysin) (LKP) (Nuclear DNA helicase II) (NDH II) (RNA helicase A)	DHX9	Q08211	140.9	790550282	20	23	20
961	Probable ATP-dependent RNA helicase DDX20 (EC 3.6.4.13) (Component of gems 3) (DEAD box protein 20) (DEAD box protein DP 103) (Gemin-3)	DDX20	Q9UHI6	92.2	1.4571e+08	9	10	9
961	Small nuclear ribonucleoprotein-associated proteins B and B' (snRNP-B) (Sm protein B/B') (Sm-B/B') (SmB/B')	SNRPB	P14678
961	DNA-directed RNA polymerase II subunit RPB1 (RNA polymerase II subunit B1) (EC 2.7.7.6) (DNA-directed RNA polymerase II subunit A) (DNA-directed RNA polymerase III largest subunit) (RNA-directed RNA polymerase II subunit RPB1) (EC 2.7.7.48)	POLR2A	P24928	217	2.42133e+07	1	1	1
961	Gem-associated protein 2 (Gemin-2) (Component of gems 2) (Survival of motor neuron protein-interacting protein 1) (SMN-interacting protein 1)	GEMIN2	O14893	31.6	1.5982e+08	3	6	3
972	Myb-binding protein 1A	MYBBP1A	Q9BQG0	148.8	1.33607e+08	16	19	16
972	Splicing factor 3B subunit 1 (Pre-mRNA-splicing factor SF3b 155 kDa subunit) (SF3b155) (Spliceosome-associated protein 155) (SAP 155)	SF3B1	O75533	145.7	2.09697e+08	16	21	16
972	Tyrosine-protein kinase BAZ1B (EC 2.7.10.2) (Bromodomain adjacent to zinc finger domain protein 1B) (Williams syndrome transcription factor) (Williams-Beuren syndrome chromosomal region 10 protein) (Williams-Beuren syndrome chromosomal region 9 protein) (hWALp2)	BAZ1B	Q9UIG0
972	Protein DEK	DEK	P35659	42.6	1.36714e+08	6	8	6
972	DNA excision repair protein ERCC-6 (EC 3.6.4.-) (ATP-dependent helicase ERCC6) (Cockayne syndrome protein CSB)	ERCC6	Q03468
972	SWI/SNF-related matrix-associated actin-dependent regulator of chromatin subfamily A member 5 (SWI/SNF-related matrix-associated actin-dependent regulator of chromatin A5) (EC 3.6.4.-) (Sucrose nonfermenting protein 2 homolog) (hSNF2H)	SMARCA5	O60264	121.8	7.70188e+07	5	6	3
972	Unconventional myosin-Ic (Myosin I beta) (MMI-beta) (MMIb)	MYO1C	O00159
972	Nucleolar RNA helicase 2 (EC 3.6.4.13) (DEAD box protein 21) (Gu-alpha) (Nucleolar RNA helicase Gu) (Nucleolar RNA helicase II) (RH II/Gu)	DDX21	Q9NR30	87.3	6.06854e+08	26	31	24
978	X-ray repair cross-complementing protein 6 (EC 3.6.4.-) (EC 4.2.99.-) (5'-deoxyribose-5-phosphate lyase Ku70) (5'-dRP lyase Ku70) (70 kDa subunit of Ku antigen) (ATP-dependent DNA helicase 2 subunit 1) (ATP-dependent DNA helicase II 70 kDa subunit) (CTC box-binding factor 75 kDa subunit) (CTC75) (CTCBF) (DNA repair protein XRCC6) (Lupus Ku autoantigen protein p70) (Ku70) (Thyroid-lupus autoantige…	XRCC6	P12956	69.8	1.91462e+09	22	29	22
978	DNA mismatch repair protein Msh6 (hMSH6) (G/T mismatch-binding protein) (GTBP) (GTMBP) (MutS protein homolog 6) (MutS-alpha 160 kDa subunit) (p160)	MSH6	P52701
978	cDNA FLJ60424		B4DE59
978	Cold shock domain-containing protein E1 (N-ras upstream gene protein) (Protein UNR)	CSDE1	O75534	88.8	5.15847e+07	6	7	6
978	V-type proton ATPase subunit B	ATP6V1B2	P21281	56.5	4.91495e+07	2	2	2
978	Transcription elongation factor SPT5 (hSPT5) (DRB sensitivity-inducing factor 160 kDa subunit) (DSIF p160) (DRB sensitivity-inducing factor large subunit) (DSIF large subunit) (Tat-cotransactivator 1 protein) (Tat-CT1 protein)	SUPT5H	O00267
978	Neutral alpha-glucosidase AB (EC 3.2.1.84) (Alpha-glucosidase 2) (Glucosidase II subunit alpha)	GANAB	Q14697	106.8	9.97558e+06	1	1	1
978	tRNA (guanine(26)-N(2))-dimethyltransferase (EC 2.1.1.216) (tRNA 2	TRMT1	Q9NXH9
985	Histone-lysine N-methyltransferase SETD1B (EC 2.1.1.43) (Lysine N-methyltransferase 2G) (SET domain-containing protein 1B) (hSET1B)	SETD1B	Q9UPS6
985	WD repeat-containing protein 5 (BMP2-induced 3-kb gene protein)	WDR5	P61964	36.6	9.62381e+07	1	1	1
985	WD repeat-containing protein 82 (Protein TMEM113) (Swd2)	WDR82	Q6UXN9	35.1	5.78626e+07	2	2	2
985	Retinoblastoma-binding protein 5 (RBBP-5) (Retinoblastoma-binding protein RBQ-3)	RBBP5	Q15291	59.1	5.70578e+07	3	3	3
985	Set1/Ash2 histone methyltransferase complex subunit ASH2 (ASH2-like protein)	ASH2L	Q9UBL3	68.7	3.35031e+07	2	2	2
985	CXXC-type zinc finger protein 1 (CpG-binding protein) (PHD finger and CXXC domain-containing protein 1)	CXXC1	Q9P0U4	75.7	4.87503e+07	2	3	2
994	U4/U6.U5 tri-snRNP-associated protein 2 (Inactive ubiquitin-specific peptidase 39) (SAD1 homolog) (U4/U6.U5 tri-snRNP-associated 65 kDa protein) (65K)	USP39	Q53GS9	65.3	4.61765e+07	2	2	2
994	Double-stranded RNA-specific editase 1 (EC 3.5.4.37) (RNA-editing deaminase 1) (RNA-editing enzyme 1) (dsRNA adenosine deaminase)	ADARB1	P78563
1014	Mediator of RNA polymerase II transcription subunit 4 (Activator-recruited cofactor 36 kDa component) (ARC36) (Mediator complex subunit 4) (TRAP/SMCC/PC2 subunit p36 subunit) (Vitamin D3 receptor-interacting protein complex 36 kDa component) (DRIP36)	MED4	Q9NPJ6
1014	Angiomotin	AMOT	Q4VCS5	118	1.04375e+09	3	4	2
1019	Bisphosphoglycerate mutase (BPGM) (EC 5.4.2.4) (2	BPGM	P07738
1019	Krueppel-like factor 16 (Basic transcription element-binding protein 4) (BTE-binding protein 4) (Novel Sp1-like zinc finger transcription factor 2) (Transcription factor BTEB4) (Transcription factor NSLP2)	KLF16	Q9BXK1	25.4	3.21604e+07	1	1	1
1022	U4/U6.U5 tri-snRNP-associated protein 1 (SNU66 homolog) (hSnu66) (Squamous cell carcinoma antigen recognized by T-cells 1) (SART-1) (hSART-1) (U4/U6.U5 tri-snRNP-associated 110 kDa protein) (allergen Hom s 1)	SART1	O43290	90.2	7.35225e+07	5	5	5
1022	U4/U6 small nuclear ribonucleoprotein Prp4 (PRP4 homolog) (hPrp4) (U4/U6 snRNP 60 kDa protein) (WD splicing factor Prp4)	PRPF4	O43172	58.4	170865320	7	9	7
1022	U4/U6 small nuclear ribonucleoprotein Prp31 (Pre-mRNA-processing factor 31) (Serologically defined breast cancer antigen NY-BR-99) (U4/U6 snRNP 61 kDa protein) (Protein 61K) (hPrp31)	PRPF31	Q8WWY3	55.4	2.32505e+06	1	1	1
1022	U4/U6 small nuclear ribonucleoprotein Prp3 (Pre-mRNA-splicing factor 3) (hPrp3) (U4/U6 snRNP 90 kDa protein)	PRPF3	O43395	77.5	5.4327e+07	5	5	5
1022	Squamous cell carcinoma antigen recognized by T-cells 3 (SART-3) (Tat-interacting protein of 110 kDa) (Tip110) (p110 nuclear RNA-binding protein)	SART3	Q15020	109.9	29060084	2	2	2
1023	AP-2 complex subunit beta (AP105B) (Adaptor protein complex AP-2 subunit beta) (Adaptor-related protein complex 2 subunit beta) (Beta-2-adaptin) (Beta-adaptin) (Clathrin assembly protein complex 2 beta large chain) (Plasma membrane adaptor HA2/AP2 adaptin beta subunit)	AP2B1	P63010	104.5	3.44862e+07	3	3	2
1023	Thioredoxin-dependent peroxide reductase	PRDX3	P30048
1025	Poly(A) polymerase alpha (PAP-alpha) (EC 2.7.7.19) (Polynucleotide adenylyltransferase alpha)	PAPOLA	P51003
1025	Cleavage and polyadenylation specificity factor subunit 6 (Cleavage and polyadenylation specificity factor 68 kDa subunit) (CFIm68) (CPSF 68 kDa subunit) (Pre-mRNA cleavage factor Im 68 kDa subunit) (Protein HPBRII-4/7)	CPSF6	Q16630	59.2	1.8482e+08	6	10	6
1030	Regulator of nonsense transcripts 3B (Nonsense mRNA reducing factor 3B) (Up-frameshift suppressor 3 homolog B) (hUpf3B) (Up-frameshift suppressor 3 homolog on chromosome X) (hUpf3p-X)	UPF3B	Q9BZI7	57.7	1.51429e+08	5	5	5
1030	Regulator of nonsense transcripts 2 (Nonsense mRNA reducing factor 2) (Up-frameshift suppressor 2 homolog) (hUpf2)	UPF2	Q9HAU5
1038	STE20/SPS1-related proline-alanine-rich protein kinase (Ste-20-related kinase) (EC 2.7.11.1) (DCHT) (Serine/threonine-protein kinase 39)	STK39	Q9UEW8
1038	Serine/threonine-protein kinase WNK1 (EC 2.7.11.1) (Erythrocyte 65 kDa protein) (p65) (Kinase deficient protein) (Protein kinase lysine-deficient 1) (Protein kinase with no lysine 1) (hWNK1)	WNK1	Q9H4A3	250.6	62938029	3	3	3
1049	TRMT1-like protein (EC 2.1.1.-)	TRMT1L	Q7Z2T5	81.7	6.76562e+07	5	5	5
1049	Insulin-like growth factor 2 mRNA-binding protein 1 (IGF2 mRNA-binding protein 1) (IMP-1) (IMP1) (Coding region determinant-binding protein) (CRD-BP) (IGF-II mRNA-binding protein 1) (VICKZ family member 1) (Zipcode-binding protein 1) (ZBP-1)	IGF2BP1	Q9NZI8	63.4	1.17894e+09	13	19	12
1049	SPATS2-like protein (DNA polymerase-transactivated protein 6) (Stress granule and nucleolar protein) (SGNP)	SPATS2L	Q9NUQ6
1049	Heterogeneous nuclear ribonucleoprotein U (hnRNP U) (GRIP120) (Nuclear p120 ribonucleoprotein) (Scaffold-attachment factor A) (SAF-A) (p120) (pp120)	HNRNPU	Q00839	90.5	3.94152e+09	28	40	27
1049	Putative ATP-dependent RNA helicase DHX33 (EC 3.6.4.13) (DEAH box protein 33)	DHX33	Q9H6R0
1055	Heterogeneous nuclear ribonucleoprotein D-like (hnRNP D-like) (hnRNP DL) (AU-rich element RNA-binding factor) (JKT41-binding protein) (Protein laAUF1)	HNRNPDL	O14979	46.4	3.19562e+08	4	4	3
1055	Heterogeneous nuclear ribonucleoprotein A3 (hnRNP A3)	HNRNPA3	P51991	39.6	4.6158e+08	9	11	9
1055	Heterogeneous nuclear ribonucleoprotein L (hnRNP L)	HNRNPL	P14866	64.1	3.72039e+08	12	15	12
1062	Tuftelin-interacting protein 11 (Septin and tuftelin-interacting protein 1) (STIP-1)	TFIP11	Q9UBB9	96.8	5.80402e+07	1	1	1
1062	PAX3- and PAX7-binding protein 1 (GC-rich sequence DNA-binding factor 1)	PAXBP1	Q9Y5B6	104.7	1.08134e+07	1	1	1
1062	Serine/Arginine-related protein 53 (SRrp53) (Arginine/serine-rich coiled-coil protein 1)	RSRC1	Q96IZ7
1066	Heterogeneous nuclear ribonucleoprotein A/B (hnRNP A/B) (APOBEC1-binding protein 1) (ABBP-1)	HNRNPAB	Q99729	36.2	8.40334e+08	6	6	5
1066	MARCKS-related protein (MARCKS-like protein 1) (Macrophage myristoylated alanine-rich C kinase substrate) (Mac-MARCKS) (MacMARCKS)	MARCKSL1	P49006
1068	Calcium homeostasis endoplasmic reticulum protein (ERPROT 213-21) (SR-related CTD-associated factor 6)	CHERP	Q8IWX8	103.6	7.4626e+07	1	1	1
1068	Splicing factor 45 (45 kDa-splicing factor) (RNA-binding motif protein 17)	RBM17	Q96I25	44.9	1.07837e+07	1	1	1
1068	RNA-binding protein 10 (G patch domain-containing protein 9) (RNA-binding motif protein 10) (RNA-binding protein S1-1) (S1-1)	RBM10	P98175	103.5	1.94711e+07	2	2	2
1069	Cadherin-1 (CAM 120/80) (Epithelial cadherin) (E-cadherin) (Uvomorulin) (CD antigen CD324) [Cleaved into: E-Cad/CTF1; E-Cad/CTF2; E-Cad/CTF3]	CDH1	P12830
1069	Leucine-rich PPR motif-containing protein	LRPPRC	P42704	157.8	405457397	19	21	19
1069	SRA stem-loop-interacting RNA-binding protein	SLIRP	Q9GZT3	12.3	2.95766e+08	2	2	2
1069	Armadillo repeat protein deleted in velo-cardio-facial syndrome	ARVCF	O00192
1075	Cullin-4A (CUL-4A)	CUL4A	Q13619
1075	DNA damage-binding protein 1 (DDB p127 subunit) (DNA damage-binding protein a) (DDBa) (Damage-specific DNA-binding protein 1) (HBV X-associated protein 1) (XAP-1) (UV-damaged DNA-binding factor) (UV-damaged DNA-binding protein 1) (UV-DDB 1) (XPE-binding factor) (XPE-BF) (Xeroderma pigmentosum group E-complementing protein) (XPCe)	DDB1	Q16531	126.9	1.59596e+07	2	2	2
1075	Retinoblastoma-binding protein 5 (RBBP-5) (Retinoblastoma-binding protein RBQ-3)	RBBP5	Q15291	59.1	5.70578e+07	3	3	3
1080	mRNA export factor (Rae1 protein homolog) (mRNA-associated protein mrnp 41)	RAE1	P78406	40.9	3.52727e+07	4	4	4
1080	Armadillo repeat-containing protein 8	ARMC8	Q8IUR7	75.5	21994339	1	1	1
1081	ESF1 homolog (ABT1-associated protein)	ESF1	Q9H501	98.7	4.46666e+06	1	1	1
1081	Nucleolar protein 10	NOL10	Q9BSC4	80.3	5.66938e+06	1	1	1
1083	Prohibitin-2 (B-cell receptor-associated protein BAP37) (D-prohibitin) (Repressor of estrogen receptor activity)	PHB2	Q99623	33.3	1.36925e+09	11	16	11
1083	Prohibitin	PHB	P35232	29.8	1.12542e+09	13	18	13
1091	Securin (Esp1-associated protein) (Pituitary tumor-transforming gene 1 protein) (Tumor-transforming protein 1) (hPTTG)	PTTG1	O95997
1091	Separin (EC 3.4.22.49) (Caspase-like protein ESPL1) (Extra spindle poles-like 1 protein) (Separase)	ESPL1	Q14674	233	1.64677e+07	2	2	2
1094	Heterogeneous nuclear ribonucleoprotein H (hnRNP H) [Cleaved into: Heterogeneous nuclear ribonucleoprotein H	HNRNPH1	P31943	49.2	4.23336e+08	8	10	5
1094	CUGBP Elav-like family member 1 (CELF-1) (50 kDa nuclear polyadenylated RNA-binding protein) (Bruno-like protein 2) (CUG triplet repeat RNA-binding protein 1) (CUG-BP1) (CUG-BP- and ETR-3-like factor 1) (Deadenylation factor CUG-BP) (Embryo deadenylation element-binding protein homolog) (EDEN-BP homolog) (RNA-binding protein BRUNOL-2)	CELF1	Q92879
1101	Dihydrolipoyllysine-residue succinyltransferase component of 2-oxoglutarate dehydrogenase complex	DLST	P36957	48.7	2.748e+08	5	5	5
1101	Transcription factor BTF3 (Nascent polypeptide-associated complex subunit beta) (NAC-beta) (RNA polymerase B transcription factor 3)	BTF3	P20290	22.2	1.56673e+08	5	6	5
1101	Nascent polypeptide-associated complex subunit alpha-2 (Alpha-NAC-like) (Hom s 2.01) (Nascent polypeptide-associated complex subunit alpha-like) (NAC-alpha-like)	NACA2	Q9H009
1101	60 kDa heat shock protein	HSPD1	P10809	61	7.07812e+08	17	24	17
1101	Calumenin (Crocalbin) (IEF SSP 9302)	CALU	O43852
1101	Reticulocalbin-1	RCN1	Q15293
1107	AFG3-like protein 2 (EC 3.4.24.-) (Paraplegin-like protein)	AFG3L2	Q9Y4W6	88.5	39166732	1	1	1
1107	Aldehyde dehydrogenase X	ALDH1B1	P30837
1108	Lysine-specific histone demethylase 1A (EC 1.-.-.-) (BRAF35-HDAC complex protein BHC110) (Flavin-containing amine oxidase domain-containing protein 2)	KDM1A	O60341	92.8	3.25878e+07	4	4	4
1108	Zinc finger E-box-binding homeobox 2 (Smad-interacting protein 1) (SMADIP1) (Zinc finger homeobox protein 1b)	ZEB2	O60315
1110	Metaxin-2 (Mitochondrial outer membrane import complex protein 2)	MTX2	O75431
1110	MICOS complex subunit MIC25 (Coiled-coil-helix cristae morphology protein 1) (Coiled-coil-helix-coiled-coil-helix domain-containing protein 6)	CHCHD6	Q9BRQ6
1110	MICOS complex subunit MIC60 (Cell proliferation-inducing gene 4/52 protein) (Mitochondrial inner membrane protein) (Mitofilin) (p87/89)	IMMT	Q16891	83.6	2.83483e+08	16	17	16
1110	MICOS complex subunit MIC19 (Coiled-coil-helix-coiled-coil-helix domain-containing protein 3)	CHCHD3	Q9NX63	26.1	1.43594e+08	6	6	6
1110	Voltage-dependent anion-selective channel protein 1 (VDAC-1) (hVDAC1) (Outer mitochondrial membrane protein porin 1) (Plasmalemmal porin) (Porin 31HL) (Porin 31HM)	VDAC1	P21796	30.8	2.98383e+08	8	10	7
1115	T-complex protein 1 subunit delta (TCP-1-delta) (CCT-delta) (Stimulator of TAR RNA-binding)	CCT4	P50991	57.9	4.91407e+07	5	6	5
1115	T-complex protein 1 subunit epsilon (TCP-1-epsilon) (CCT-epsilon)	CCT5	P48643	59.6	87645662	1	1	1
1115	T-complex protein 1 subunit theta (TCP-1-theta) (CCT-theta) (Chaperonin containing T-complex polypeptide 1 subunit 8) (Renal carcinoma antigen NY-REN-15)	CCT8	P50990	59.6	9.6128e+07	4	5	4
1115	McKusick-Kaufman/Bardet-Biedl syndromes putative chaperonin (Bardet-Biedl syndrome 6 protein)	MKKS	Q9NPJ1
1115	Bardet-Biedl syndrome 10 protein	BBS10	Q8TAM1
1115	T-complex protein 1 subunit gamma (TCP-1-gamma) (CCT-gamma) (hTRiC5)	CCT3	P49368	60.5	1.147e+08	5	5	5
1115	T-complex protein 1 subunit alpha (TCP-1-alpha) (CCT-alpha)	TCP1	P17987	60.3	4.10151e+07	4	5	4
1115	T-complex protein 1 subunit beta (TCP-1-beta) (CCT-beta)	CCT2	P78371	57.5	3.25797e+07	3	3	3
1115	Bardet-Biedl syndrome 7 protein (BBS2-like protein 1)	BBS7	Q8IWZ6
1115	Bardet-Biedl syndrome 12 protein	BBS12	Q6ZW61
1122	RNA-binding protein FUS (75 kDa DNA-pairing protein) (Oncogene FUS) (Oncogene TLS) (POMp75) (Translocated in liposarcoma protein)	FUS	P35637	53.4	231916504	6	10	4
1122	Heterogeneous nuclear ribonucleoprotein L (hnRNP L)	HNRNPL	P14866	64.1	3.72039e+08	12	15	12
1122	Zinc finger CCCH domain-containing protein 7B (Rotavirus 'X'-associated non-structural protein) (RoXaN)	ZC3H7B	Q9UGR2
1131	Nucleolin (Protein C23)	NCL	P19338	76.6	7.06233e+09	31	52	31
1131	Microprocessor complex subunit DGCR8 (DiGeorge syndrome critical region 8)	DGCR8	Q8WYQ5
1134	Ubiquitin-40S ribosomal protein S27a (Ubiquitin carboxyl extension protein 80) [Cleaved into: Ubiquitin; 40S ribosomal protein S27a (Small ribosomal subunit protein eS31)]	RPS27A	P62979	18	7.73101e+08	5	7	3
1134	Ribose-phosphate pyrophosphokinase 1 (EC 2.7.6.1) (PPRibP) (Phosphoribosyl pyrophosphate synthase I) (PRS-I)	PRPS1	P60891
1137	Histone H1.5 (Histone H1a) (Histone H1b) (Histone H1s-3)	HIST1H1B	P16401
1137	Exosome complex component RRP41 (Exosome component 4) (Ribosomal RNA-processing protein 41) (p12A)	EXOSC4	Q9NPD3	26.4	5.98307e+07	2	2	2
1142	WD repeat-containing protein 5 (BMP2-induced 3-kb gene protein)	WDR5	P61964	36.6	9.62381e+07	1	1	1
1142	Set1/Ash2 histone methyltransferase complex subunit ASH2 (ASH2-like protein)	ASH2L	Q9UBL3	68.7	3.35031e+07	2	2	2
1142	Histone-lysine N-methyltransferase 2A (Lysine N-methyltransferase 2A) (EC 2.1.1.43) (ALL-1) (CXXC-type zinc finger protein 7) (Myeloid/lymphoid or mixed-lineage leukemia) (Myeloid/lymphoid or mixed-lineage leukemia protein 1) (Trithorax-like protein) (Zinc finger protein HRX) [Cleaved into: MLL cleavage product N320 (N-terminal cleavage product of 320 kDa) (p320); MLL cleavage product C180 (C-ter…	KMT2A	Q03164
1142	Retinoblastoma-binding protein 5 (RBBP-5) (Retinoblastoma-binding protein RBQ-3)	RBBP5	Q15291	59.1	5.70578e+07	3	3	3
1146	Prolyl 4-hydroxylase subunit alpha-3 (4-PH alpha-3) (EC 1.14.11.2) (Procollagen-proline	P4HA3	Q7Z4N8
1146	Protein disulfide-isomerase (PDI) (EC 5.3.4.1) (Cellular thyroid hormone-binding protein) (Prolyl 4-hydroxylase subunit beta) (p55)	P4HB	P07237	57.1	3.31897e+07	2	3	2
1147	Zinc finger protein 621	ZNF621	Q6ZSS3
1147	Zinc finger protein RFP (EC 2.3.2.27) (RING finger protein 76) (RING-type E3 ubiquitin transferase TRIM27) (Ret finger protein) (Tripartite motif-containing protein 27)	TRIM27	P14373	58.5	3.31255e+07	2	2	2
1148	Cytochrome b-c1 complex subunit 1	UQCRC1	P31930	52.6	1.22202e+08	5	6	5
1148	Cytochrome c1	CYC1	P08574	35.4	134035144	1	1	1
1148	Cytochrome b-c1 complex subunit Rieske	UQCRFS1	P47985
1153	26S proteasome regulatory subunit 7 (26S proteasome AAA-ATPase subunit RPT1) (Proteasome 26S subunit ATPase 2) (Protein MSS1)	PSMC2	P35998	48.6	2.70627e+08	12	13	12
1153	26S proteasome regulatory subunit 6A (26S proteasome AAA-ATPase subunit RPT5) (Proteasome 26S subunit ATPase 3) (Proteasome subunit P50) (Tat-binding protein 1) (TBP-1)	PSMC3	P17980	49.2	2.21975e+08	9	12	9
1153	26S proteasome non-ATPase regulatory subunit 1 (26S proteasome regulatory subunit RPN2) (26S proteasome regulatory subunit S1) (26S proteasome subunit p112)	PSMD1	Q99460	105.8	2.56973e+08	13	14	13
1153	Proteasome-associated protein ECM29 homolog (Ecm29)	ECM29	Q5VYK3	204.2	3.24575e+07	8	11	8
1153	26S proteasome non-ATPase regulatory subunit 11 (26S proteasome regulatory subunit RPN6) (26S proteasome regulatory subunit S9) (26S proteasome regulatory subunit p44.5)	PSMD11	O00231	47.4	3.08501e+08	7	11	7
1153	26S proteasome regulatory subunit 8 (26S proteasome AAA-ATPase subunit RPT6) (Proteasome 26S subunit ATPase 5) (Proteasome subunit p45) (Thyroid hormone receptor-interacting protein 1) (TRIP1) (p45/SUG)	PSMC5	P62195	45.6	2.50056e+08	11	12	10
1153	Thioredoxin-like protein 1 (32 kDa thioredoxin-related protein)	TXNL1	O43396
1153	26S proteasome non-ATPase regulatory subunit 6 (26S proteasome regulatory subunit RPN7) (26S proteasome regulatory subunit S10) (Breast cancer-associated protein SGA-113M) (Phosphonoformate immuno-associated protein 4) (Proteasome regulatory particle subunit p44S10) (p42A)	PSMD6	Q15008	45.5	1.23185e+08	3	4	3
1153	26S proteasome regulatory subunit 10B (26S proteasome AAA-ATPase subunit RPT4) (Proteasome 26S subunit ATPase 6) (Proteasome subunit p42)	PSMC6	P62333	44.1	3.37975e+08	9	10	9
1153	26S proteasome non-ATPase regulatory subunit 3 (26S proteasome regulatory subunit RPN3) (26S proteasome regulatory subunit S3) (Proteasome subunit p58)	PSMD3	O43242	60.9	2.45775e+08	10	12	10
1153	26S proteasome non-ATPase regulatory subunit 7 (26S proteasome regulatory subunit RPN8) (26S proteasome regulatory subunit S12) (Mov34 protein homolog) (Proteasome subunit p40)	PSMD7	P51665	37	2.20255e+08	7	7	7
1153	26S proteasome non-ATPase regulatory subunit 2 (26S proteasome regulatory subunit RPN1) (26S proteasome regulatory subunit S2) (26S proteasome subunit p97) (Protein 55.11) (Tumor necrosis factor type 1 receptor-associated protein 2)	PSMD2	Q13200	100.1	2.3649e+08	10	13	10
1153	26S proteasome non-ATPase regulatory subunit 8 (26S proteasome regulatory subunit RPN12) (26S proteasome regulatory subunit S14) (p31)	PSMD8	P48556
1153	26S proteasome non-ATPase regulatory subunit 12 (26S proteasome regulatory subunit RPN5) (26S proteasome regulatory subunit p55)	PSMD12	O00232	52.9	6.95649e+07	6	6	6
1153	26S proteasome non-ATPase regulatory subunit 4 (26S proteasome regulatory subunit RPN10) (26S proteasome regulatory subunit S5A) (Antisecretory factor 1) (AF) (ASF) (Multiubiquitin chain-binding protein)	PSMD4	P55036	40.7	3.917e+08	7	9	5
1153	26S proteasome regulatory subunit 6B (26S proteasome AAA-ATPase subunit RPT3) (MB67-interacting protein) (MIP224) (Proteasome 26S subunit ATPase 4) (Tat-binding protein 7) (TBP-7)	PSMC4	P43686	47.3	7.63743e+07	6	7	6
1153	26S proteasome non-ATPase regulatory subunit 13	PSMD13	F8W8J6
1153	E3 ubiquitin-protein ligase KCMF1 (EC 2.3.2.27) (FGF-induced in gastric cancer) (Potassium channel modulatory factor) (PCMF) (RING-type E3 ubiquitin transferase KCMF1) (ZZ-type zinc finger-containing protein 1)	KCMF1	Q9P0J7	41.9	4.41781e+06	1	1	1
1153	Proteasomal ubiquitin receptor ADRM1 (110 kDa cell membrane glycoprotein) (Gp110) (Adhesion-regulating molecule 1) (ARM-1) (Proteasome regulatory particle non-ATPase 13) (hRpn13) (Rpn13 homolog)	ADRM1	Q16186	42.1	118173028	2	2	2
1153	Ubiquitin carboxyl-terminal hydrolase (EC 3.4.19.12) (Fragment)	UCHL5	Q5LJA9
1153	26S proteasome non-ATPase regulatory subunit 14 (EC 3.4.19.-) (26S proteasome regulatory subunit RPN11) (26S proteasome-associated PAD1 homolog 1)	PSMD14	O00487	34.6	2.35159e+08	2	2	2
1153	26S proteasome regulatory subunit 4 (P26s4) (26S proteasome AAA-ATPase subunit RPT2) (Proteasome 26S subunit ATPase 1)	PSMC1	P62191	49.2	3.02748e+08	8	11	7
1156	Replication factor C subunit 2 (Activator 1 40 kDa subunit) (A1 40 kDa subunit) (Activator 1 subunit 2) (Replication factor C 40 kDa subunit) (RF-C 40 kDa subunit) (RFC40)	RFC2	P35250	39.1	8.1954e+07	3	3	3
1156	Replication factor C subunit 5 (Activator 1 36 kDa subunit) (A1 36 kDa subunit) (Activator 1 subunit 5) (Replication factor C 36 kDa subunit) (RF-C 36 kDa subunit) (RFC36)	RFC5	P40937	38.5	6.98624e+07	1	1	1
1156	Replication factor C subunit 1 (Activator 1 140 kDa subunit) (A1 140 kDa subunit) (Activator 1 large subunit) (Activator 1 subunit 1) (DNA-binding protein PO-GA) (Replication factor C 140 kDa subunit) (RF-C 140 kDa subunit) (RFC140) (Replication factor C large subunit)	RFC1	P35251	128.2	7.7567e+07	14	14	14
1156	Replication factor C subunit 4 (Activator 1 37 kDa subunit) (A1 37 kDa subunit) (Activator 1 subunit 4) (Replication factor C 37 kDa subunit) (RF-C 37 kDa subunit) (RFC37)	RFC4	P35249	39.7	1.28504e+08	2	2	2
1156	Replication factor C subunit 3 (Activator 1 38 kDa subunit) (A1 38 kDa subunit) (Activator 1 subunit 3) (Replication factor C 38 kDa subunit) (RF-C 38 kDa subunit) (RFC38)	RFC3	P40938	40.5	7.63883e+07	2	2	2
1156	Proliferating cell nuclear antigen (PCNA) (Cyclin)	PCNA	P12004
1168	ATP synthase subunit epsilon	ATP5E	P56381
1168	ATP synthase-coupling factor 6	ATP5J	P18859	12.6	5.3302e+08	4	7	4
1171	NADH dehydrogenase [ubiquinone] 1 beta subcomplex subunit 8	NDUFB8	O95169	21.8	3.55929e+07	1	1	1
1171	NADH dehydrogenase [ubiquinone] 1 alpha subcomplex subunit 3 (Complex I-B9) (CI-B9) (NADH-ubiquinone oxidoreductase B9 subunit)	NDUFA3	O95167
1171	NADH dehydrogenase [ubiquinone] 1 alpha subcomplex subunit 6 (Complex I-B14) (CI-B14) (LYR motif-containing protein 6) (NADH-ubiquinone oxidoreductase B14 subunit)	NDUFA6	P56556
1171	NADH dehydrogenase [ubiquinone] 1 beta subcomplex subunit 11	NDUFB11	Q9NX14	17.3	2.15822e+07	1	1	1
1171	NADH dehydrogenase [ubiquinone] 1 beta subcomplex subunit 10 (Complex I-PDSW) (CI-PDSW) (NADH-ubiquinone oxidoreductase PDSW subunit)	NDUFB10	O96000	20.8	105483260	4	4	4
1171	NADH dehydrogenase [ubiquinone] 1 beta subcomplex subunit 5	NDUFB5	O43674
1171	NADH dehydrogenase [ubiquinone] iron-sulfur protein 4	NDUFS4	O43181	20.1	4.26528e+07	1	1	1
1171	NADH dehydrogenase [ubiquinone] flavoprotein 1	NDUFV1	P49821	50.8	7.28752e+07	3	3	3
1171	NADH-ubiquinone oxidoreductase chain 5 (EC 1.6.5.3) (NADH dehydrogenase subunit 5)	MT-ND5	P03915
1171	NADH dehydrogenase [ubiquinone] 1 alpha subcomplex subunit 13 (Cell death regulatory protein GRIM-19) (Complex I-B16.6) (CI-B16.6) (Gene associated with retinoic and interferon-induced mortality 19 protein) (GRIM-19) (Gene associated with retinoic and IFN-induced mortality 19 protein) (NADH-ubiquinone oxidoreductase B16.6 subunit)	NDUFA13	Q9P0J0
1171	NADH dehydrogenase [ubiquinone] 1 beta subcomplex subunit 9 (Complex I-B22) (CI-B22) (LYR motif-containing protein 3) (NADH-ubiquinone oxidoreductase B22 subunit)	NDUFB9	Q9Y6M9	21.8	7.67468e+07	1	1	1
1171	Evolutionarily conserved signaling intermediate in Toll pathway	ECSIT	Q9BQ95	49.1	7.9086e+06	1	1	1
1171	NADH dehydrogenase [ubiquinone] 1 alpha subcomplex subunit 5 (Complex I subunit B13) (Complex I-13kD-B) (CI-13kD-B) (NADH-ubiquinone oxidoreductase 13 kDa-B subunit)	NDUFA5	Q16718	13.5	1.48652e+08	2	2	2
1171	NADH dehydrogenase [ubiquinone] 1 beta subcomplex subunit 1 (Complex I-MNLL) (CI-MNLL) (NADH-ubiquinone oxidoreductase MNLL subunit)	NDUFB1	O75438	7	14769669	1	1	1
1171	NADH dehydrogenase [ubiquinone] iron-sulfur protein 7	NDUFS7	O75251
1171	NADH dehydrogenase [ubiquinone] 1 alpha subcomplex subunit 8 (Complex I-19kD) (CI-19kD) (Complex I-PGIV) (CI-PGIV) (NADH-ubiquinone oxidoreductase 19 kDa subunit)	NDUFA8	P51970	20.1	1.44966e+08	1	1	1
1171	NADH dehydrogenase [ubiquinone] iron-sulfur protein 5 (Complex I-15 kDa) (CI-15 kDa) (NADH-ubiquinone oxidoreductase 15 kDa subunit)	NDUFS5	O43920
1171	NADH dehydrogenase [ubiquinone] flavoprotein 3	NDUFV3	P56181
1171	NADH dehydrogenase [ubiquinone] 1 beta subcomplex subunit 3 (Complex I-B12) (CI-B12) (NADH-ubiquinone oxidoreductase B12 subunit)	NDUFB3	O43676
1171	NADH dehydrogenase [ubiquinone] iron-sulfur protein 3	NDUFS3	O75489	30.2	8.13792e+07	1	1	1
1171	NADH dehydrogenase [ubiquinone] 1 beta subcomplex subunit 6 (Complex I-B17) (CI-B17) (NADH-ubiquinone oxidoreductase B17 subunit)	NDUFB6	O95139
1171	NADH-ubiquinone oxidoreductase chain 4 (EC 1.6.5.3) (NADH dehydrogenase subunit 4)	MT-ND4	P03905
1171	NADH dehydrogenase [ubiquinone] 1 alpha subcomplex assembly factor 4 (Hormone-regulated proliferation-associated protein of 20 kDa)	NDUFAF4	Q9P032	20.3	8585920	1	1	1
1171	NADH dehydrogenase [ubiquinone] iron-sulfur protein 8	NDUFS8	O00217	23.7	1.52716e+08	2	2	2
1171	NADH dehydrogenase [ubiquinone] iron-sulfur protein 2	NDUFS2	O75306	52.5	3.61421e+07	3	3	3
1172	MAGUK p55 subfamily member 3 (Discs large homolog 3) (Protein MPP3)	MPP3	Q13368
1172	Band 4.1-like protein 3 (4.1B) (Differentially expressed in adenocarcinoma of the lung protein 1) (DAL-1) [Cleaved into: Band 4.1-like protein 3	EPB41L3	Q9Y2J2	120.6	71081611	2	2	2
1172	Cell adhesion molecule 1 (Immunoglobulin superfamily member 4) (IgSF4) (Nectin-like protein 2) (NECL-2) (Spermatogenic immunoglobulin superfamily) (SgIgSF) (Synaptic cell adhesion molecule) (SynCAM) (Tumor suppressor in lung cancer 1) (TSLC-1)	CADM1	Q9BY67	48.5	2.6323e+07	1	1	1
1175	Eukaryotic translation initiation factor 3 subunit J (eIF3j) (Eukaryotic translation initiation factor 3 subunit 1) (eIF-3-alpha) (eIF3 p35)	EIF3J	O75822
1175	Eukaryotic translation initiation factor 3 subunit A (eIF3a) (Eukaryotic translation initiation factor 3 subunit 10) (eIF-3-theta) (eIF3 p167) (eIF3 p180) (eIF3 p185)	EIF3A	Q14152	166.5	2.39052e+08	13	15	13
1175	Eukaryotic translation initiation factor 3 subunit I (eIF3i) (Eukaryotic translation initiation factor 3 subunit 2) (TGF-beta receptor-interacting protein 1) (TRIP-1) (eIF-3-beta) (eIF3 p36)	EIF3I	Q13347	36.5	1.33371e+08	4	4	4
1175	Eukaryotic translation initiation factor 3 subunit B (eIF3b) (Eukaryotic translation initiation factor 3 subunit 9) (Prt1 homolog) (hPrt1) (eIF-3-eta) (eIF3 p110) (eIF3 p116)	EIF3B	P55884	92.4	1.69951e+08	6	7	6
1175	Eukaryotic translation initiation factor 3 subunit G (eIF3g) (Eukaryotic translation initiation factor 3 RNA-binding subunit) (eIF-3 RNA-binding subunit) (Eukaryotic translation initiation factor 3 subunit 4) (eIF-3-delta) (eIF3 p42) (eIF3 p44)	EIF3G	O75821	35.6	6.51833e+07	4	5	4
1176	Heterogeneous nuclear ribonucleoprotein A1-like 2 (hnRNP A1-like 2) (hnRNP core protein A1-like 2)	HNRNPA1L2	Q32P51
1176	Heterogeneous nuclear ribonucleoprotein H3 (hnRNP H3) (Heterogeneous nuclear ribonucleoprotein 2H9) (hnRNP 2H9)	HNRNPH3	P31942	36.9	3.63396e+07	2	2	2
1179	Mitochondrial import receptor subunit TOM20 homolog (Mitochondrial 20 kDa outer membrane protein) (Outer mitochondrial membrane receptor Tom20)	TOMM20	Q15388	16.3	1.43919e+08	1	2	1
1179	NADH dehydrogenase [ubiquinone] iron-sulfur protein 3	NDUFS3	O75489	30.2	8.13792e+07	1	1	1
1179	Evolutionarily conserved signaling intermediate in Toll pathway	ECSIT	Q9BQ95	49.1	7.9086e+06	1	1	1
1182	Poly [ADP-ribose] polymerase 2 (PARP-2) (hPARP-2) (EC 2.4.2.30) (ADP-ribosyltransferase diphtheria toxin-like 2) (ARTD2) (NAD(+) ADP-ribosyltransferase 2) (ADPRT-2) (Poly[ADP-ribose] synthase 2) (pADPRT-2)	PARP2	Q9UGN5
1182	Centrin-2 (Caltractin isoform 1)	CETN2	P41208	19.7	9409359	1	2	1
1182	DNA repair protein complementing XP-C cells (Xeroderma pigmentosum group C-complementing protein) (p125)	XPC	Q01831	105.9	2.12973e+07	2	2	2
1182	X-ray repair cross-complementing protein 5 (EC 3.6.4.-) (86 kDa subunit of Ku antigen) (ATP-dependent DNA helicase 2 subunit 2) (ATP-dependent DNA helicase II 80 kDa subunit) (CTC box-binding factor 85 kDa subunit) (CTC85) (CTCBF) (DNA repair protein XRCC5) (Ku80) (Ku86) (Lupus Ku autoantigen protein p86) (Nuclear factor IV) (Thyroid-lupus autoantigen) (TLAA) (X-ray repair complementing defective…	XRCC5	P13010	82.7	7.99106e+08	17	23	17
1184	Transducin beta-like protein 3 (WD repeat-containing protein SAZD)	TBL3	Q12788	89	1.01183e+07	2	2	2
1184	U3 small nucleolar RNA-associated protein 4 homolog (Cirhin) (UTP4 small subunit processome component)	UTP4	Q969X6
1184	RNA cytidine acetyltransferase (EC 2.3.1.-) (18S rRNA cytosine acetyltransferase) (N-acetyltransferase 10)	NAT10	Q9H0A0	115.7	7.33006e+07	4	4	4
1184	Notchless protein homolog 1	NLE1	Q9NVX2
1184	Nucleolar GTP-binding protein 1 (Chronic renal failure gene protein) (GTP-binding protein NGB)	GTPBP4	Q9BZE4	73.9	1.49498e+08	6	6	6
1184	U3 small nucleolar RNA-associated protein 14 homolog A (Antigen NY-CO-16) (Serologically defined colon cancer antigen 16)	UTP14A	Q9BVJ6	87.9	2.43929e+07	5	5	5
1184	U3 small nucleolar RNA-associated protein 15 homolog	UTP15	Q8TED0
1184	Ribosome biogenesis protein BMS1 homolog (Ribosome assembly protein BMS1 homolog)	BMS1	Q14692
1184	Nucleolar protein 14 (Nucleolar complex protein 14)	NOP14	P78316	97.6	5.87752e+07	4	4	4
1186	Unconventional prefoldin RPB5 interactor 1 (Protein NNX3) (Protein phosphatase 1 regulatory subunit 19) (RNA polymerase II subunit 5-mediating protein) (RPB5-mediating protein)	URI1	O94763	59.8	3.08184e+07	2	2	2
1186	WD repeat-containing protein 92 (WD repeat-containing protein Monad)	WDR92	Q96MX6
1186	PIH1 domain-containing protein 1 (Nucleolar protein 17 homolog)	PIH1D1	Q9NWS0	32.3	3.08459e+07	1	1	1
1186	RNA polymerase II-associated protein 3	RPAP3	Q9H6T3	75.7	1.64327e+07	1	1	1
1186	Protein UXT (Androgen receptor trapped clone 27 protein) (ART-27) (Ubiquitously expressed transcript protein)	UXT	Q9UBK9
1196	H/ACA ribonucleoprotein complex subunit 4 (EC 5.4.99.-) (CBF5 homolog) (Dyskerin) (Nopp140-associated protein of 57 kDa) (Nucleolar protein NAP57) (Nucleolar protein family A member 4) (snoRNP protein DKC1)	DKC1	O60832	57.6	5.0764e+07	5	5	5
1196	U3 small nucleolar RNA-associated protein 14 homolog A (Antigen NY-CO-16) (Serologically defined colon cancer antigen 16)	UTP14A	Q9BVJ6	87.9	2.43929e+07	5	5	5
1196	Probable ATP-dependent RNA helicase DHX37 (EC 3.6.4.13) (DEAH box protein 37)	DHX37	Q8IY37	129.5	3.75102e+07	3	3	3
1198	Polypyrimidine tract-binding protein 1 (PTB) (57 kDa RNA-binding protein PPTB-1) (Heterogeneous nuclear ribonucleoprotein I) (hnRNP I)	PTBP1	P26599	57.2	6.59663e+08	5	7	5
1198	SURP and G-patch domain-containing protein 2 (Arginine/serine-rich-splicing factor 14) (Splicing factor	SUGP2	Q8IX01
1206	Heterogeneous nuclear ribonucleoprotein D-like (hnRNP D-like) (hnRNP DL) (AU-rich element RNA-binding factor) (JKT41-binding protein) (Protein laAUF1)	HNRNPDL	O14979	46.4	3.19562e+08	4	4	3
1206	LRP chaperone MESD (LDLR chaperone MESD) (Mesoderm development LRP chaperone MESD) (Mesoderm development candidate 2) (Mesoderm development protein) (Renal carcinoma antigen NY-REN-61)	MESD	Q14696
1213	ATP synthase subunit d	ATP5H	O75947	18.5	4.97095e+08	8	8	8
1213	ATP synthase subunit alpha	ATP5A1	P25705	59.7	2.16952e+09	17	21	17
1213	Very long-chain specific acyl-CoA dehydrogenase	ACADVL	P49748
1213	ATP synthase subunit O	ATP5O	P48047	23.3	1073951528	4	4	4
1213	ATP synthase subunit g	ATP5L	O75964	11.4	2.80451e+08	2	2	2
1213	ADP/ATP translocase 1 (ADP	SLC25A4	P12235	33	1.50723e+09	6	12	1
1213	ATP synthase subunit gamma	ATP5C1	P36542	33	4.80312e+08	6	7	6
1213	Cytochrome b-c1 complex subunit 2	UQCRC2	P22695	48.4	1.19553e+08	7	7	7
1213	ATP synthase subunit e	ATP5I	P56385	7.9	5.51045e+08	1	1	1
1213	60S ribosomal protein L22-like 1 (Large ribosomal subunit protein eL22-like 1)	RPL22L1	Q6P5R6
1214	Kelch-like protein 12 (CUL3-interacting protein 1) (DKIR homolog) (hDKIR)	KLHL12	Q53G59
1214	RNA-binding protein EWS (EWS oncogene) (Ewing sarcoma breakpoint region 1 protein)	EWSR1	Q01844	68.4	8.81258e+07	5	5	5
1219	Cyclin-A2 (Cyclin-A) (Cyclin A)	CCNA2	P20248
1219	Replication factor C subunit 2 (Activator 1 40 kDa subunit) (A1 40 kDa subunit) (Activator 1 subunit 2) (Replication factor C 40 kDa subunit) (RF-C 40 kDa subunit) (RFC40)	RFC2	P35250	39.1	8.1954e+07	3	3	3
1219	Replication factor C subunit 5 (Activator 1 36 kDa subunit) (A1 36 kDa subunit) (Activator 1 subunit 5) (Replication factor C 36 kDa subunit) (RF-C 36 kDa subunit) (RFC36)	RFC5	P40937	38.5	6.98624e+07	1	1	1
1219	Replication factor C subunit 1 (Activator 1 140 kDa subunit) (A1 140 kDa subunit) (Activator 1 large subunit) (Activator 1 subunit 1) (DNA-binding protein PO-GA) (Replication factor C 140 kDa subunit) (RF-C 140 kDa subunit) (RFC140) (Replication factor C large subunit)	RFC1	P35251	128.2	7.7567e+07	14	14	14
1219	Replication factor C subunit 4 (Activator 1 37 kDa subunit) (A1 37 kDa subunit) (Activator 1 subunit 4) (Replication factor C 37 kDa subunit) (RF-C 37 kDa subunit) (RFC37)	RFC4	P35249	39.7	1.28504e+08	2	2	2
1219	DNA polymerase alpha catalytic subunit (EC 2.7.7.7) (DNA polymerase alpha catalytic subunit p180)	POLA1	P09884
1219	Replication factor C subunit 3 (Activator 1 38 kDa subunit) (A1 38 kDa subunit) (Activator 1 subunit 3) (Replication factor C 38 kDa subunit) (RF-C 38 kDa subunit) (RFC38)	RFC3	P40938	40.5	7.63883e+07	2	2	2
1219	Cyclin-dependent kinase 2 (EC 2.7.11.22) (Cell division protein kinase 2) (p33 protein kinase)	CDK2	P24941
1219	DNA polymerase alpha subunit B (DNA polymerase alpha 70 kDa subunit)	POLA2	Q14181
1232	Protein mago nashi homolog	MAGOH	P61326
1232	RNA-binding protein 8A (Binder of OVCA1-1) (BOV-1) (RNA-binding motif protein 8A) (RNA-binding protein Y14) (Ribonucleoprotein RBM8A)	RBM8A	Q9Y5S9	19.9	169632921	1	1	1
1235	C-X-C chemokine receptor type 2 (CXC-R2) (CXCR-2) (CDw128b) (GRO/MGSA receptor) (High affinity interleukin-8 receptor B) (IL-8R B) (IL-8 receptor type 2) (CD antigen CD182)	CXCR2	P25025
1235	Ras GTPase-activating-like protein IQGAP1 (p195)	IQGAP1	P46940	189.1	1.48953e+07	1	1	1
1236	Poly [ADP-ribose] polymerase 2 (PARP-2) (hPARP-2) (EC 2.4.2.30) (ADP-ribosyltransferase diphtheria toxin-like 2) (ARTD2) (NAD(+) ADP-ribosyltransferase 2) (ADPRT-2) (Poly[ADP-ribose] synthase 2) (pADPRT-2)	PARP2	Q9UGN5
1236	Centrin-2 (Caltractin isoform 1)	CETN2	P41208	19.7	9409359	1	2	1
1236	DNA repair protein complementing XP-C cells (Xeroderma pigmentosum group C-complementing protein) (p125)	XPC	Q01831	105.9	2.12973e+07	2	2	2
1236	Core histone macro-H2A.1 (Histone macroH2A1) (mH2A1) (Histone H2A.y) (H2A/y) (Medulloblastoma antigen MU-MB-50.205)	H2AFY	O75367
1237	c-Myc-binding protein (Associate of Myc 1) (AMY-1)	MYCBP	Q99417	12	129414256	1	1	1
1237	cAMP-dependent protein kinase type II-beta regulatory subunit	PRKAR2B	P31323
1237	A-kinase anchor protein 1	AKAP1	Q92667	97.3	9.24844e+07	8	8	8
1241	Argininosuccinate lyase (ASAL) (EC 4.3.2.1) (Arginosuccinase)	ASL	P04424
1241	Pyruvate dehydrogenase E1 component subunit alpha	PDHA1	P08559	43.3	57223377	1	1	1
1249	Septin-2 (Neural precursor cell expressed developmentally down-regulated protein 5) (NEDD-5)	2018-09-02	Q15019	41.5	3.17906e+07	1	1	1
1249	CDKN2A-interacting protein (Collaborator of ARF)	CDKN2AIP	Q9NXV6	61.1	1.84311e+07	4	4	4
1249	Septin-12	2018-09-12	Q8IYM1
1249	5'-3' exoribonuclease 2 (EC 3.1.13.-) (DHM1-like protein) (DHP protein)	XRN2	Q9H0D6	108.5	5.21623e+07	6	8	6
1249	Peroxidasin homolog (EC 1.11.1.7) (Melanoma-associated antigen MG50) (Vascular peroxidase 1) (p53-responsive gene 2 protein)	PXDN	Q92626
1250	Pre-mRNA-processing factor 6 (Androgen receptor N-terminal domain-transactivating protein 1) (ANT-1) (PRP6 homolog) (U5 snRNP-associated 102 kDa protein) (U5-102 kDa protein)	PRPF6	O94906	106.9	8.35742e+07	9	9	9
1250	U4/U6 small nuclear ribonucleoprotein Prp31 (Pre-mRNA-processing factor 31) (Serologically defined breast cancer antigen NY-BR-99) (U4/U6 snRNP 61 kDa protein) (Protein 61K) (hPrp31)	PRPF31	Q8WWY3	55.4	2.32505e+06	1	1	1
1250	WW domain-binding protein 11 (WBP-11) (Npw38-binding protein) (NpwBP) (SH3 domain-binding protein SNP70) (Splicing factor that interacts with PQBP-1 and PP1)	WBP11	Q9Y2W2	70	3.627e+07	4	4	4
1250	WW domain-binding protein 4 (WBP-4) (Formin-binding protein 21) (WW domain-containing-binding protein 4)	WBP4	O75554
1250	Polyglutamine-binding protein 1 (PQBP-1) (38 kDa nuclear protein containing a WW domain) (Npw38) (Polyglutamine tract-binding protein 1)	PQBP1	O60828
1259	Protein argonaute-2 (Argonaute2) (hAgo2) (EC 3.1.26.n2) (Argonaute RISC catalytic component 2) (Eukaryotic translation initiation factor 2C 2) (eIF-2C 2) (eIF2C 2) (PAZ Piwi domain protein) (PPD) (Protein slicer)	AGO2	Q9UKV8
1259	Heat shock protein HSP 90-beta (HSP 90) (Heat shock 84 kDa) (HSP 84) (HSP84)	HSP90AB1	P08238	83.2	1.09663e+08	5	7	2
1259	RISC-loading complex subunit TARBP2 (TAR RNA-binding protein 2) (Trans-activation-responsive RNA-binding protein)	TARBP2	Q15633	39	6.41419e+07	1	1	1
1259	Endoribonuclease Dicer (EC 3.1.26.3) (Helicase with RNase motif) (Helicase MOI)	DICER1	Q9UPY3	218.5	30808190	1	1	1
1260	Tubulin beta chain (Tubulin beta-5 chain)	TUBB	P07437	49.6	8.997e+08	15	16	3
1260	Tubulin alpha-1C chain (Alpha-tubulin 6) (Tubulin alpha-6 chain) [Cleaved into: Detyrosinated tubulin alpha-1C chain]	TUBA1C	Q9BQE3	49.9	8.62967e+08	10	17	1
1269	U4/U6 small nuclear ribonucleoprotein Prp4 (PRP4 homolog) (hPrp4) (U4/U6 snRNP 60 kDa protein) (WD splicing factor Prp4)	PRPF4	O43172	58.4	170865320	7	9	7
1269	U4/U6.U5 tri-snRNP-associated protein 1 (SNU66 homolog) (hSnu66) (Squamous cell carcinoma antigen recognized by T-cells 1) (SART-1) (hSART-1) (U4/U6.U5 tri-snRNP-associated 110 kDa protein) (allergen Hom s 1)	SART1	O43290	90.2	7.35225e+07	5	5	5
1273	Mitochondrial mRNA pseudouridine synthase TRUB2 (EC 5.4.99.-)	TRUB2	O95900	36.7	2.07081e+07	1	1	1
1273	Mitochondrial mRNA pseudouridine synthase RPUSD3 (EC 5.4.99.-) (RNA pseudouridylate synthase domain-containing protein 3)	RPUSD3	Q6P087	38.4	2.12698e+07	1	1	1
1274	Vigilin (High density lipoprotein-binding protein) (HDL-binding protein)	HDLBP	Q00341
1274	DNA-dependent protein kinase catalytic subunit (DNA-PK catalytic subunit) (DNA-PKcs) (EC 2.7.11.1) (DNPK1) (p460)	PRKDC	P78527	468.8	4.04261e+08	45	53	45
1274	X-ray repair cross-complementing protein 6 (EC 3.6.4.-) (EC 4.2.99.-) (5'-deoxyribose-5-phosphate lyase Ku70) (5'-dRP lyase Ku70) (70 kDa subunit of Ku antigen) (ATP-dependent DNA helicase 2 subunit 1) (ATP-dependent DNA helicase II 70 kDa subunit) (CTC box-binding factor 75 kDa subunit) (CTC75) (CTCBF) (DNA repair protein XRCC6) (Lupus Ku autoantigen protein p70) (Ku70) (Thyroid-lupus autoantige…	XRCC6	P12956	69.8	1.91462e+09	22	29	22
1274	ATP-dependent RNA helicase A (EC 3.6.4.13) (DEAH box protein 9) (DExH-box helicase 9) (Leukophysin) (LKP) (Nuclear DNA helicase II) (NDH II) (RNA helicase A)	DHX9	Q08211	140.9	790550282	20	23	20
1274	X-ray repair cross-complementing protein 5 (EC 3.6.4.-) (86 kDa subunit of Ku antigen) (ATP-dependent DNA helicase 2 subunit 2) (ATP-dependent DNA helicase II 80 kDa subunit) (CTC box-binding factor 85 kDa subunit) (CTC85) (CTCBF) (DNA repair protein XRCC5) (Ku80) (Ku86) (Lupus Ku autoantigen protein p86) (Nuclear factor IV) (Thyroid-lupus autoantigen) (TLAA) (X-ray repair complementing defective…	XRCC5	P13010	82.7	7.99106e+08	17	23	17
1274	Double-stranded RNA-specific adenosine deaminase (DRADA) (EC 3.5.4.37) (136 kDa double-stranded RNA-binding protein) (p136) (Interferon-inducible protein 4) (IFI-4) (K88DSRBP)	ADAR	P55265	136	4.72035e+07	4	4	4
1278	Tubulin alpha-3C/D chain (Alpha-tubulin 2) (Alpha-tubulin 3C/D) (Tubulin alpha-2 chain) [Cleaved into: Detyrosinated tubulin alpha-3C/D chain]	TUBA3C	Q13748
1278	Dynactin subunit 2 (50 kDa dynein-associated polypeptide) (Dynactin complex 50 kDa subunit) (DCTN-50) (p50 dynamitin)	DCTN2	Q13561	44.2	1.4091e+08	5	7	5
1278	Alpha-centractin (Centractin) (ARP1) (Actin-RPV) (Centrosome-associated actin homolog)	ACTR1A	P61163	42.6	182625861	5	6	3
1278	Cytoplasmic dynein 1 intermediate chain 2 (Cytoplasmic dynein intermediate chain 2) (Dynein intermediate chain 2	DYNC1I2	Q13409	71.4	353873780	5	7	5
1278	Cyclin-dependent kinase 1 (CDK1) (EC 2.7.11.22) (EC 2.7.11.23) (Cell division control protein 2 homolog) (Cell division protein kinase 1) (p34 protein kinase)	CDK1	P06493
1278	CLIP-associating protein 1 (Cytoplasmic linker-associated protein 1) (Multiple asters homolog 1) (Protein Orbit homolog 1) (hOrbit1)	CLASP1	Q7Z460	169.3	2.64731e+07	5	5	5
1278	Cytoskeleton-associated protein 5 (Colonic and hepatic tumor overexpressed gene protein) (Ch-TOG)	CKAP5	Q14008	225.4	8.21603e+07	10	10	10
1278	Tubulin beta-4A chain (Tubulin 5 beta) (Tubulin beta-4 chain)	TUBB4A	P04350
1278	Cytoplasmic dynein 1 heavy chain 1 (Cytoplasmic dynein heavy chain 1) (Dynein heavy chain	DYNC1H1	Q14204	532.1	4.7777e+08	74	85	74
1278	Nuclear distribution protein nudE homolog 1 (NudE)	NDE1	Q9NXR1
1278	Microtubule-associated protein RP/EB family member 1 (APC-binding protein EB1) (End-binding protein 1) (EB1)	MAPRE1	Q15691
1278	Dynactin subunit 3 (Dynactin complex subunit 22 kDa subunit) (p22)	DCTN3	O75935
1278	Ras-related protein Rab-8A (Oncogene c-mel)	RAB8A	P61006	23.7	1.56743e+08	4	4	2
1281	Laminin subunit gamma-1 (Laminin B2 chain) (Laminin-1 subunit gamma) (Laminin-10 subunit gamma) (Laminin-11 subunit gamma) (Laminin-2 subunit gamma) (Laminin-3 subunit gamma) (Laminin-4 subunit gamma) (Laminin-6 subunit gamma) (Laminin-7 subunit gamma) (Laminin-8 subunit gamma) (Laminin-9 subunit gamma) (S-laminin subunit gamma) (S-LAM gamma)	LAMC1	P11047	177.5	1.63694e+07	2	2	2
1281	Cell division cycle and apoptosis regulator protein 1 (Cell cycle and apoptosis regulatory protein 1) (CARP-1) (Death inducer with SAP domain)	CCAR1	Q8IX12
1283	Telomeric repeat-binding factor 2 (TTAGGG repeat-binding factor 2) (Telomeric DNA-binding protein)	TERF2	Q15554	59.6	45429953	2	3	2
1283	Telomeric repeat-binding factor 2-interacting protein 1 (TERF2-interacting telomeric protein 1) (TRF2-interacting telomeric protein 1) (Dopamine receptor-interacting protein 5) (Repressor/activator protein 1 homolog) (RAP1 homolog) (hRap1)	TERF2IP	Q9NYB0	44.2	3.15541e+07	1	1	1
1287	Basigin (5F7) (Collagenase stimulatory factor) (Extracellular matrix metalloproteinase inducer) (EMMPRIN) (Leukocyte activation antigen M6) (OK blood group antigen) (Tumor cell-derived collagenase stimulatory factor) (TCSF) (CD antigen CD147)	BSG	P35613	42.2	2.75018e+08	4	5	4
1287	Integrin alpha-3 (CD49 antigen-like family member C) (FRP-2) (Galactoprotein B3) (GAPB3) (VLA-3 subunit alpha) (CD antigen CD49c) [Cleaved into: Integrin alpha-3 heavy chain; Integrin alpha-3 light chain]	ITGA3	P26006
1287	Integrin beta-1 (Fibronectin receptor subunit beta) (Glycoprotein IIa) (GPIIA) (VLA-4 subunit beta) (CD antigen CD29)	ITGB1	P05556	88.4	3.19691e+07	1	1	1
1288	SWI/SNF complex subunit SMARCC1 (BRG1-associated factor 155) (BAF155) (SWI/SNF complex 155 kDa subunit) (SWI/SNF-related matrix-associated actin-dependent regulator of chromatin subfamily C member 1)	SMARCC1	Q92922	122.8	1.22945e+08	9	9	6
1288	SWI/SNF-related matrix-associated actin-dependent regulator of chromatin subfamily B member 1 (BRG1-associated factor 47) (BAF47) (Integrase interactor 1 protein) (SNF5 homolog) (hSNF5)	SMARCB1	Q12824
1288	SWI/SNF-related matrix-associated actin-dependent regulator of chromatin subfamily E member 1 (BRG1-associated factor 57) (BAF57)	SMARCE1	Q969G3	46.6	5.30324e+07	4	4	4
1288	SWI/SNF-related matrix-associated actin-dependent regulator of chromatin subfamily D member 1 (60 kDa BRG-1/Brm-associated factor subunit A) (BRG1-associated factor 60A) (BAF60A) (SWI/SNF complex 60 kDa subunit)	SMARCD1	Q96GM5	58.2	6.61604e+07	3	3	3
1288	Zinc finger protein ubi-d4 (Apoptosis response zinc finger protein) (BRG1-associated factor 45D) (BAF45D) (D4	DPF2	Q92785	44.1	1.02994e+07	1	1	1
1288	SWI/SNF-related matrix-associated actin-dependent regulator of chromatin subfamily D member 2 (60 kDa BRG-1/Brm-associated factor subunit B) (BRG1-associated factor 60B) (BAF60B)	SMARCD2	Q92925	58.9	8.224e+06	1	1	1
1288	SWI/SNF complex subunit SMARCC2 (BRG1-associated factor 170) (BAF170) (SWI/SNF complex 170 kDa subunit) (SWI/SNF-related matrix-associated actin-dependent regulator of chromatin subfamily C member 2)	SMARCC2	Q8TAQ2	132.8	3.90979e+07	4	4	1
1295	Chromobox protein homolog 3 (HECH) (Heterochromatin protein 1 homolog gamma) (HP1 gamma) (Modifier 2 protein)	CBX3	Q13185	20.8	3.50397e+07	3	3	2
1295	Chromobox protein homolog 1 (HP1Hsbeta) (Heterochromatin protein 1 homolog beta) (HP1 beta) (Heterochromatin protein p25) (M31) (Modifier 1 protein) (p25beta)	CBX1	P83916
1295	Centromere protein V (CENP-V) (Nuclear protein p30) (Proline-rich protein 6)	CENPV	Q7Z7K6	29.9	1.10165e+07	2	3	2
1295	Chromobox protein homolog 5 (Antigen p25) (Heterochromatin protein 1 homolog alpha) (HP1 alpha)	CBX5	P45973
1306	E3 ubiquitin-protein ligase HECTD3 (EC 2.3.2.26) (HECT domain-containing protein 3) (HECT-type E3 ubiquitin transferase HECTD3)	HECTD3	Q5T447
1306	Condensin complex subunit 2 (Barren homolog protein 1) (Chromosome-associated protein H) (hCAP-H) (Non-SMC condensin I complex subunit H) (XCAP-H homolog)	NCAPH	Q15003	82.5	1.14668e+08	6	7	6
1307	Small nuclear ribonucleoprotein F (snRNP-F) (Sm protein F) (Sm-F) (SmF)	SNRPF	P62306	9.7	3.38091e+08	2	3	2
1307	WD40 repeat-containing protein SMU1 (Smu-1 suppressor of mec-8 and unc-52 protein homolog) [Cleaved into: WD40 repeat-containing protein SMU1	SMU1	Q2TAY7	57.5	4.7826e+07	2	2	2
1307	Small nuclear ribonucleoprotein E (snRNP-E) (Sm protein E) (Sm-E) (SmE)	SNRPE	P62304	10.8	5.31097e+07	2	3	2
1307	Transcription elongation regulator 1 (TATA box-binding protein-associated factor 2S) (Transcription factor CA150)	TCERG1	O14776	123.8	1.46555e+07	1	1	1
1309	Cyclin-T2 (CycT2)	CCNT2	O60583	81	7.12036e+06	1	1	1
1309	Cyclin-dependent kinase 9 (EC 2.7.11.22) (EC 2.7.11.23) (C-2K) (Cell division cycle 2-like protein kinase 4) (Cell division protein kinase 9) (Serine/threonine-protein kinase PITALRE) (Tat-associated kinase complex catalytic subunit)	CDK9	P50750
1309	AF4/FMR2 family member 3 (Lymphoid nuclear protein related to AF4) (Protein LAF-4)	AFF3	P51826
1309	Cyclin-T1 (CycT1) (Cyclin-T)	CCNT1	O60563	80.6	3.30623e+07	2	2	2
1310	Mediator of RNA polymerase II transcription subunit 16 (Mediator complex subunit 16) (Thyroid hormone receptor-associated protein 5) (Thyroid hormone receptor-associated protein complex 95 kDa component) (Trap95) (Vitamin D3 receptor-interacting protein complex 92 kDa component) (DRIP92)	MED16	Q9Y2X0	96.7	18564488	1	1	1
1310	Mediator of RNA polymerase II transcription subunit 1 (Activator-recruited cofactor 205 kDa component) (ARC205) (Mediator complex subunit 1) (Peroxisome proliferator-activated receptor-binding protein) (PBP) (PPAR-binding protein) (Thyroid hormone receptor-associated protein complex 220 kDa component) (Trap220) (Thyroid receptor-interacting protein 2) (TR-interacting protein 2) (TRIP-2) (Vitamin …	MED1	Q15648	168.4	2.06787e+07	1	1	1
1310	Mediator of RNA polymerase II transcription subunit 4 (Activator-recruited cofactor 36 kDa component) (ARC36) (Mediator complex subunit 4) (TRAP/SMCC/PC2 subunit p36 subunit) (Vitamin D3 receptor-interacting protein complex 36 kDa component) (DRIP36)	MED4	Q9NPJ6
1320	Oxidation resistance protein 1	OXR1	Q8N573
1320	Transcriptional activator protein Pur-beta (Purine-rich element-binding protein B)	PURB	Q96QR8	33.2	63732270	1	1	1
1320	Serine/arginine-rich splicing factor 6 (Pre-mRNA-splicing factor SRP55) (Splicing factor	SRSF6	Q13247	39.6	3.78036e+08	6	8	4
1330	Telomeric repeat-binding factor 2 (TTAGGG repeat-binding factor 2) (Telomeric DNA-binding protein)	TERF2	Q15554	59.6	45429953	2	3	2
1330	Bloom syndrome protein (EC 3.6.4.12) (DNA helicase	BLM	P54132	158.9	1.25954e+07	2	2	2
1336	Histone deacetylase 1 (HD1) (EC 3.5.1.98)	HDAC1	Q13547	55.1	3.44576e+08	7	9	4
1336	ELM2 and SANT domain-containing protein 1 (MIDEAS)	ELMSAN1	Q6PJG2
1336	Deoxynucleotidyltransferase terminal-interacting protein 1 (Terminal deoxynucleotidyltransferase-interacting factor 1) (TdIF1) (TdT-interacting factor 1)	DNTTIP1	Q9H147	37	7.98572e+06	1	1	1
1336	Histone deacetylase 2 (HD2) (EC 3.5.1.98)	HDAC2	Q92769	55.3	3.31092e+08	7	8	4
1349	Actin-like protein 6A (53 kDa BRG1-associated factor A) (Actin-related protein Baf53a) (ArpNbeta) (BRG1-associated factor 53A) (BAF53A) (INO80 complex subunit K)	ACTL6A	O96019	47.4	86767733	2	3	1
1349	AT-rich interactive domain-containing protein 1A (ARID domain-containing protein 1A) (B120) (BRG1-associated factor 250) (BAF250) (BRG1-associated factor 250a) (BAF250A) (Osa homolog 1) (hOSA1) (SWI-like protein) (SWI/SNF complex protein p270) (SWI/SNF-related	ARID1A	O14497	241.9	1.90347e+07	3	3	3
1349	Histone-binding protein RBBP4 (Chromatin assembly factor 1 subunit C) (CAF-1 subunit C) (Chromatin assembly factor I p48 subunit) (CAF-I 48 kDa subunit) (CAF-I p48) (Nucleosome-remodeling factor subunit RBAP48) (Retinoblastoma-binding protein 4) (RBBP-4) (Retinoblastoma-binding protein p48)	RBBP4	Q09028	47.6	1.26056e+08	2	5	2
1349	Histone deacetylase complex subunit SAP30 (30 kDa Sin3-associated polypeptide) (Sin3 corepressor complex subunit SAP30) (Sin3-associated polypeptide p30)	SAP30	O75446
1349	Paired amphipathic helix protein Sin3a (Histone deacetylase complex subunit Sin3a) (Transcriptional corepressor Sin3a)	SIN3A	Q96ST3
1349	Transcription activator BRG1 (EC 3.6.4.-) (ATP-dependent helicase SMARCA4) (BRG1-associated factor 190A) (BAF190A) (Mitotic growth and transcription activator) (Protein BRG-1) (Protein brahma homolog 1) (SNF2-beta) (SWI/SNF-related matrix-associated actin-dependent regulator of chromatin subfamily A member 4)	SMARCA4	P51532	184.5	9.83604e+07	11	13	8
1349	SWI/SNF complex subunit SMARCC1 (BRG1-associated factor 155) (BAF155) (SWI/SNF complex 155 kDa subunit) (SWI/SNF-related matrix-associated actin-dependent regulator of chromatin subfamily C member 1)	SMARCC1	Q92922	122.8	1.22945e+08	9	9	6
1349	Histone deacetylase 2 (HD2) (EC 3.5.1.98)	HDAC2	Q92769	55.3	3.31092e+08	7	8	4
1349	SWI/SNF-related matrix-associated actin-dependent regulator of chromatin subfamily B member 1 (BRG1-associated factor 47) (BAF47) (Integrase interactor 1 protein) (SNF5 homolog) (hSNF5)	SMARCB1	Q12824
1349	AT-rich interactive domain-containing protein 4B (ARID domain-containing protein 4B) (180 kDa Sin3-associated polypeptide) (Sin3-associated polypeptide p180) (Breast cancer-associated antigen BRCAA1) (Histone deacetylase complex subunit SAP180) (Retinoblastoma-binding protein 1-like 1)	ARID4B	Q4LE39	147.7	1.53788e+07	2	2	2
1349	Histone-binding protein RBBP7 (Histone acetyltransferase type B subunit 2) (Nucleosome-remodeling factor subunit RBAP46) (Retinoblastoma-binding protein 7) (RBBP-7) (Retinoblastoma-binding protein p46)	RBBP7	Q16576	47.8	1.15829e+08	2	3	2
1349	SWI/SNF-related matrix-associated actin-dependent regulator of chromatin subfamily D member 1 (60 kDa BRG-1/Brm-associated factor subunit A) (BRG1-associated factor 60A) (BAF60A) (SWI/SNF complex 60 kDa subunit)	SMARCD1	Q96GM5	58.2	6.61604e+07	3	3	3
1349	Histone deacetylase 1 (HD1) (EC 3.5.1.98)	HDAC1	Q13547	55.1	3.44576e+08	7	9	4
1349	SWI/SNF complex subunit SMARCC2 (BRG1-associated factor 170) (BAF170) (SWI/SNF complex 170 kDa subunit) (SWI/SNF-related matrix-associated actin-dependent regulator of chromatin subfamily C member 2)	SMARCC2	Q8TAQ2	132.8	3.90979e+07	4	4	1
1349	Inhibitor of growth protein 1	ING1	Q9UK53
1349	Histone deacetylase complex subunit SAP18 (18 kDa Sin3-associated polypeptide) (2HOR0202) (Cell growth-inhibiting gene 38 protein) (Sin3-associated polypeptide p18)	SAP18	O00422	17.5	45256080	2	2	2
1360	General transcription factor 3C polypeptide 5 (TF3C-epsilon) (Transcription factor IIIC 63 kDa subunit) (TFIIIC 63 kDa subunit) (TFIIIC63) (Transcription factor IIIC subunit epsilon)	GTF3C5	Q9Y5Q8	59.5	5.77441e+07	3	3	3
1360	General transcription factor 3C polypeptide 4 (EC 2.3.1.48) (TF3C-delta) (Transcription factor IIIC 90 kDa subunit) (TFIIIC 90 kDa subunit) (TFIIIC90) (Transcription factor IIIC subunit delta)	GTF3C4	Q9UKN8	91.9	41725405	6	8	6
1362	THO complex subunit 4 (Tho4) (Ally of AML-1 and LEF-1) (Aly/REF export factor) (Transcriptional coactivator Aly/REF) (bZIP-enhancing factor BEF)	ALYREF	Q86V81	26.9	4.24388e+08	4	4	4
1362	RNA-binding protein with serine-rich domain 1 (SR-related protein LDC2)	RNPS1	Q15287	34.2	5.51069e+07	1	1	1
1362	Protein DEK	DEK	P35659	42.6	1.36714e+08	6	8	6
1362	Serine/arginine repetitive matrix protein 1 (SR-related nuclear matrix protein of 160 kDa) (SRm160) (Ser/Arg-related nuclear matrix protein)	SRRM1	Q8IYB3	102.3	2.91684e+08	7	13	7
1362	RNA-binding protein 8A (Binder of OVCA1-1) (BOV-1) (RNA-binding motif protein 8A) (RNA-binding protein Y14) (Ribonucleoprotein RBM8A)	RBM8A	Q9Y5S9	19.9	169632921	1	1	1
1365	Zinc finger protein RFP (EC 2.3.2.27) (RING finger protein 76) (RING-type E3 ubiquitin transferase TRIM27) (Ret finger protein) (Tripartite motif-containing protein 27)	TRIM27	P14373	58.5	3.31255e+07	2	2	2
1365	Zinc finger protein 219	ZNF219	Q9P2Y4
1375	Putative RNA-binding protein Luc7-like 1 (Putative SR protein LUC7B1) (SR+89)	LUC7L	Q9NQ29	43.7	3.62686e+08	5	6	3
1375	Pre-mRNA-splicing factor 38B (Sarcoma antigen NY-SAR-27)	PRPF38B	Q5VTL8
1380	Splicing factor 3B subunit 4 (Pre-mRNA-splicing factor SF3b 49 kDa subunit) (Spliceosome-associated protein 49) (SAP 49)	SF3B4	Q15427	44.4	1.09562e+08	2	2	2
1380	Calcium homeostasis endoplasmic reticulum protein (ERPROT 213-21) (SR-related CTD-associated factor 6)	CHERP	Q8IWX8	103.6	7.4626e+07	1	1	1
1380	Zinc finger CCHC-type and RNA-binding motif-containing protein 1 (U11/U12 small nuclear ribonucleoprotein 31 kDa protein) (U11/U12 snRNP 31 kDa protein) (U11/U12-31K)	ZCRB1	Q8TBF4
1394	Syntaxin-4 (Renal carcinoma antigen NY-REN-31)	STX4	Q12846	34.2	1.9782e+07	1	1	1
1394	Synaptosomal-associated protein 23 (SNAP-23) (Vesicle-membrane fusion protein SNAP-23)	SNAP23	O00161
1394	Vesicle-associated membrane protein 8 (VAMP-8) (Endobrevin) (EDB)	VAMP8	Q9BV40
1394	Vesicle-associated membrane protein 3 (VAMP-3) (Cellubrevin) (CEB) (Synaptobrevin-3)	VAMP3	Q15836	11.3	4.04545e+07	2	3	1
1397	Prefoldin subunit 3 (HIBBJ46) (von Hippel-Lindau-binding protein 1) (VBP-1) (VHL-binding protein 1)	VBP1	P61758
1397	Prefoldin subunit 2	PFDN2	Q9UHV9	16.6	8.3648e+07	2	2	2
1408	Heterogeneous nuclear ribonucleoprotein A0 (hnRNP A0)	HNRNPA0	Q13151	30.8	2.86628e+08	3	5	3
1408	RNA/RNP complex-1-interacting phosphatase (EC 3.1.3.-) (Dual specificity protein phosphatase 11) (Phosphatase that interacts with RNA/RNP complex 1)	DUSP11	O75319
1408	RNA-binding protein 3 (RNA-binding motif protein 3) (RNPL)	RBM3	P98179	17.2	6.65508e+07	2	2	2
1408	Heterogeneous nuclear ribonucleoprotein A1 (hnRNP A1) (Helix-destabilizing protein) (Single-strand RNA-binding protein) (hnRNP core protein A1) [Cleaved into: Heterogeneous nuclear ribonucleoprotein A1	HNRNPA1	P09651	38.7	2.25278e+09	16	20	9
1413	Microtubule-associated protein RP/EB family member 1 (APC-binding protein EB1) (End-binding protein 1) (EB1)	MAPRE1	Q15691
1413	Small nuclear ribonucleoprotein F (snRNP-F) (Sm protein F) (Sm-F) (SmF)	SNRPF	P62306	9.7	3.38091e+08	2	3	2
1413	Small nuclear ribonucleoprotein E (snRNP-E) (Sm protein E) (Sm-E) (SmE)	SNRPE	P62304	10.8	5.31097e+07	2	3	2
1417	Exportin-T (Exportin(tRNA)) (tRNA exportin)	XPOT	O43592	109.9	9.85107e+06	1	1	1
1417	Coiled-coil domain-containing protein 124	CCDC124	Q96CT7	25.8	9.58025e+07	2	3	2
1417	Elongin-C (EloC) (Elongin 15 kDa subunit) (RNA polymerase II transcription factor SIII subunit C) (SIII p15) (Transcription elongation factor B polypeptide 1)	ELOC	Q15369	12.5	62758159	2	3	2
1427	Splicing factor 3A subunit 2 (SF3a66) (Spliceosome-associated protein 62) (SAP 62)	SF3A2	Q15428
1427	Splicing factor 3A subunit 3 (SF3a60) (Spliceosome-associated protein 61) (SAP 61)	SF3A3	Q12874	58.8	1.05255e+08	5	5	5
1427	Splicing factor 3A subunit 1 (SF3a120) (Spliceosome-associated protein 114) (SAP 114)	SF3A1	Q15459	88.8	3.57238e+08	12	14	12
1431	Elongation factor 1-delta (EF-1-delta) (Antigen NY-CO-4)	EEF1D	P29692	31.1	6.2969e+08	7	7	7
1431	Elongation factor 1-beta (EF-1-beta)	EEF1B2	P24534	24.7	3.13021e+08	3	4	3
1431	Valine--tRNA ligase (EC 6.1.1.9) (Protein G7a) (Valyl-tRNA synthetase) (ValRS)	VARS	P26640	140.4	8.93447e+07	10	10	10
1431	Elongation factor 1-gamma (EF-1-gamma) (eEF-1B gamma)	EEF1G	P26641	50.1	7.68972e+08	6	8	6
1436	Conserved oligomeric Golgi complex subunit 6 (COG complex subunit 6) (Component of oligomeric Golgi complex 6)	COG6	Q9Y2V7	73.2	1.36097e+07	1	1	1
1436	Conserved oligomeric Golgi complex subunit 5 (COG complex subunit 5) (13S Golgi transport complex 90 kDa subunit) (GTC-90) (Component of oligomeric Golgi complex 5) (Golgi transport complex 1)	COG5	Q9UP83	92.7	2.68594e+07	1	1	1
1436	Conserved oligomeric Golgi complex subunit 7 (COG complex subunit 7) (Component of oligomeric Golgi complex 7)	COG7	P83436
1436	Conserved oligomeric Golgi complex subunit 1 (COG complex subunit 1) (Component of oligomeric Golgi complex 1)	COG1	Q8WTW3	108.9	6.74022e+06	2	2	2
1436	Conserved oligomeric Golgi complex subunit 8 (COG complex subunit 8) (Component of oligomeric Golgi complex 8)	COG8	Q96MW5
1444	Methylosome subunit pICln (Chloride channel	CLNS1A	P54105
1444	Protein arginine N-methyltransferase 5 (EC 2.1.1.320) (72 kDa ICln-binding protein) (Histone-arginine N-methyltransferase PRMT5) (Jak-binding protein 1) (Shk1 kinase-binding protein 1 homolog) (SKB1 homolog) (SKB1Hs) [Cleaved into: Protein arginine N-methyltransferase 5	PRMT5	O14744
1444	Gem-associated protein 4 (Gemin-4) (Component of gems 4) (p97)	GEMIN4	P57678	120	3.9833e+07	7	7	7
1444	Probable ATP-dependent RNA helicase DDX20 (EC 3.6.4.13) (Component of gems 3) (DEAD box protein 20) (DEAD box protein DP 103) (Gemin-3)	DDX20	Q9UHI6	92.2	1.4571e+08	9	10	9
1444	Survival motor neuron protein (Component of gems 1) (Gemin-1)	SMN1	Q16637	31.8	1.85661e+08	3	4	3
1444	Small nuclear ribonucleoprotein-associated proteins B and B' (snRNP-B) (Sm protein B/B') (Sm-B/B') (SmB/B')	SNRPB	P14678
1444	Gem-associated protein 2 (Gemin-2) (Component of gems 2) (Survival of motor neuron protein-interacting protein 1) (SMN-interacting protein 1)	GEMIN2	O14893	31.6	1.5982e+08	3	6	3
1449	Serine-threonine kinase receptor-associated protein (MAP activator with WD repeats) (UNR-interacting protein) (WD-40 repeat protein PT-WD)	STRAP	Q9Y3F4	38.4	1.31398e+08	5	6	5
1449	Survival motor neuron protein (Component of gems 1) (Gemin-1)	SMN1	Q16637	31.8	1.85661e+08	3	4	3
1453	Condensin complex subunit 1 (Chromosome condensation-related SMC-associated protein 1) (Chromosome-associated protein D2) (hCAP-D2) (Non-SMC condensin I complex subunit D2) (XCAP-D2 homolog)	NCAPD2	Q15021	157.1	1.55012e+08	12	13	12
1453	Condensin complex subunit 2 (Barren homolog protein 1) (Chromosome-associated protein H) (hCAP-H) (Non-SMC condensin I complex subunit H) (XCAP-H homolog)	NCAPH	Q15003	82.5	1.14668e+08	6	7	6
1453	Condensin complex subunit 3 (Chromosome-associated protein G) (Condensin subunit CAP-G) (hCAP-G) (Melanoma antigen NY-MEL-3) (Non-SMC condensin I complex subunit G) (XCAP-G homolog)	NCAPG	Q9BPX3	114.3	1.5947e+08	7	8	7
1455	Spermatid perinuclear RNA-binding protein	STRBP	Q96SI9	73.6	1.83521e+08	5	5	1
1455	Flap endonuclease 1 (FEN-1) (EC 3.1.-.-) (DNase IV) (Flap structure-specific endonuclease 1) (Maturation factor 1) (MF1) (hFEN-1)	FEN1	P39748
1457	Aromatic-L-amino-acid decarboxylase (AADC) (EC 4.1.1.28) (DOPA decarboxylase) (DDC)	DDC	P20711
1457	Basigin (5F7) (Collagenase stimulatory factor) (Extracellular matrix metalloproteinase inducer) (EMMPRIN) (Leukocyte activation antigen M6) (OK blood group antigen) (Tumor cell-derived collagenase stimulatory factor) (TCSF) (CD antigen CD147)	BSG	P35613	42.2	2.75018e+08	4	5	4
1460	H/ACA ribonucleoprotein complex subunit 3 (Nucleolar protein 10) (Nucleolar protein family A member 3) (snoRNP protein NOP10)	NOP10	Q9NPE3	7.7	100759633	1	1	1
1460	H/ACA ribonucleoprotein complex subunit 2 (Nucleolar protein family A member 2) (snoRNP protein NHP2)	NHP2	Q9NX24	17.2	1.36035e+08	1	2	1
1460	Protein pelota homolog (EC 3.1.-.-)	PELO	Q9BRX2
1467	40S ribosomal protein S10 (Small ribosomal subunit protein eS10)	RPS10	P46783	18.9	1.92215e+09	6	9	3
1467	Eukaryotic translation initiation factor 3 subunit A (eIF3a) (Eukaryotic translation initiation factor 3 subunit 10) (eIF-3-theta) (eIF3 p167) (eIF3 p180) (eIF3 p185)	EIF3A	Q14152	166.5	2.39052e+08	13	15	13
1467	40S ribosomal protein S2 (40S ribosomal protein S4) (Protein LLRep3) (Small ribosomal subunit protein uS5)	RPS2	P15880	31.3	1.39643e+09	7	15	7
1467	Eukaryotic translation initiation factor 3 subunit E (eIF3e) (Eukaryotic translation initiation factor 3 subunit 6) (Viral integration site protein INT-6 homolog) (eIF-3 p48)	EIF3E	P60228	52.2	2.15954e+08	4	6	4
1467	40S ribosomal protein S27	RPS27	Q5T4L4
1467	ATP-dependent RNA helicase DDX3X (EC 3.6.4.13) (DEAD box protein 3	DDX3X	O00571	73.2	4.44088e+08	4	4	1
1467	Partner of Y14 and mago (PYM homolog 1 exon junction complex-associated factor) (Protein wibg homolog)	PYM1	Q9BRP8	22.6	1.5477e+08	7	9	7
1467	Receptor of activated protein C kinase 1 (Cell proliferation-inducing gene 21 protein) (Guanine nucleotide-binding protein subunit beta-2-like 1) (Guanine nucleotide-binding protein subunit beta-like protein 12.3) (Human lung cancer oncogene 7 protein) (HLC-7) (Receptor for activated C kinase) (Small ribosomal subunit protein RACK1) [Cleaved into: Receptor of activated protein C kinase 1	RACK1	P63244
1467	40S ribosomal protein S14 (Small ribosomal subunit protein uS11)	RPS14	P62263	16.3	3.57948e+09	9	19	9
1467	Plasminogen activator inhibitor 1 RNA-binding protein (PAI1 RNA-binding protein 1) (PAI-RBP1) (SERPINE1 mRNA-binding protein 1)	SERBP1	Q8NC51	44.9	4.88368e+08	14	21	14
1467	Eukaryotic translation initiation factor 3 subunit L (eIF3l) (Eukaryotic translation initiation factor 3 subunit 6-interacting protein) (Eukaryotic translation initiation factor 3 subunit E-interacting protein)	EIF3L	B0QY89
1467	40S ribosomal protein S20 (Small ribosomal subunit protein uS10)	RPS20	P60866	13.4	2.60104e+09	2	4	2
1467	40S ribosomal protein S3a (Small ribosomal subunit protein eS1) (v-fos transformation effector protein) (Fte-1)	RPS3A	P61247	29.9	4.03094e+09	10	17	10
1467	40S ribosomal protein S13 (Small ribosomal subunit protein uS15)	RPS13	P62277	17.2	3.22887e+09	7	9	7
1467	40S ribosomal protein SA (37 kDa laminin receptor precursor) (37LRP) (37/67 kDa laminin receptor) (LRP/LR) (67 kDa laminin receptor) (67LR) (Colon carcinoma laminin-binding protein) (Laminin receptor 1) (LamR) (Laminin-binding protein precursor p40) (LBP/p40) (Multidrug resistance-associated protein MGr1-Ag) (NEM/1CHD4) (Small ribosomal subunit protein uS2)	RPSA	P08865	32.8	6.78112e+07	1	1	1
1467	40S ribosomal protein S24 (Small ribosomal subunit protein eS24)	RPS24	P62847	15.4	2.17334e+09	3	10	3
1467	40S ribosomal protein S3 (EC 4.2.99.18) (Small ribosomal subunit protein uS3)	RPS3	P23396	26.7	3.4088e+09	12	21	12
1467	40S ribosomal protein S25 (Small ribosomal subunit protein eS25)	RPS25	P62851	13.7	3.54684e+09	4	6	4
1467	40S ribosomal protein S8 (Small ribosomal subunit protein eS8)	RPS8	P62241	24.2	5.79387e+09	9	14	9
1467	Eukaryotic translation initiation factor 3 subunit C (eIF3c) (Eukaryotic translation initiation factor 3 subunit 8) (eIF3 p110)	EIF3C	Q99613	105.3	1.59504e+08	8	8	1
1467	RNA-binding protein PNO1	PNO1	Q9NRX1	27.9	1.24739e+08	2	3	2
1467	40S ribosomal protein S5 (Small ribosomal subunit protein uS7) [Cleaved into: 40S ribosomal protein S5	RPS5	P46782	22.9	1.47948e+09	6	13	6
1467	40S ribosomal protein S7 (Small ribosomal subunit protein eS7)	RPS7	P62081	22.1	8.38468e+08	9	20	9
1467	40S ribosomal protein S18 (Ke-3) (Ke3) (Small ribosomal subunit protein uS13)	RPS18	P62269	17.7	5.77095e+09	8	9	8
1467	Eukaryotic translation initiation factor 3 subunit D (eIF3d) (Eukaryotic translation initiation factor 3 subunit 7) (eIF-3-zeta) (eIF3 p66)	EIF3D	O15371	63.9	6.36387e+07	5	7	5
1467	Eukaryotic translation initiation factor 3 subunit H (eIF3h) (Eukaryotic translation initiation factor 3 subunit 3) (eIF-3 gamma) (eIF3 p40 subunit)	EIF3H	B3KS98
1467	40S ribosomal protein S15a (Small ribosomal subunit protein uS8)	RPS15A	P62244	14.8	1.66354e+09	4	6	3
1467	40S ribosomal protein S6 (Phosphoprotein NP33) (Small ribosomal subunit protein eS6)	RPS6	P62753	28.7	3.73707e+09	13	25	13
1467	Ubiquitin-like protein FUBI	FAU	P35544
1467	40S ribosomal protein S11 (Small ribosomal subunit protein uS17)	RPS11	P62280	18.4	4.25045e+09	4	5	4
1467	40S ribosomal protein S9 (Small ribosomal subunit protein uS4)	RPS9	P46781	22.6	2.66315e+09	7	8	7
1467	40S ribosomal protein S19 (Small ribosomal subunit protein eS19)	RPS19	P39019	16.1	3.60713e+09	7	9	7
1467	40S ribosomal protein S28 (Small ribosomal subunit protein eS28)	RPS28	P62857	7.8	4.92887e+08	2	2	2
1467	40S ribosomal protein S23 (Small ribosomal subunit protein uS12)	RPS23	P62266	15.8	1.94771e+09	3	4	3
1467	40S ribosomal protein S29 (Small ribosomal subunit protein uS14)	RPS29	P62273
1467	40S ribosomal protein S12 (Small ribosomal subunit protein eS12)	RPS12	P25398	14.5	1.18549e+09	6	8	6
1467	40S ribosomal protein S26 (Small ribosomal subunit protein eS26)	RPS26	P62854	13	1.82399e+09	3	7	1
1467	Pre-rRNA-processing protein TSR1 homolog	TSR1	Q2NL82	91.8	1.8639e+08	9	10	9
1467	40S ribosomal protein S16 (Small ribosomal subunit protein uS9)	RPS16	P62249	16.4	3.39752e+09	5	6	5
1467	La-related protein 1 (La ribonucleoprotein domain family member 1)	LARP1	Q6PKG0	123.4	2.68233e+08	11	14	11
1467	40S ribosomal protein S21 (Small ribosomal subunit protein eS21)	RPS21	P63220
1467	Eukaryotic translation initiation factor 3 subunit C-like protein	EIF3CL	B5ME19
1467	40S ribosomal protein S4	RPS4X	P62701	29.6	4.56135e+09	12	17	5
1469	Integrin alpha-6 (CD49 antigen-like family member F) (VLA-6) (CD antigen CD49f) [Cleaved into: Integrin alpha-6 heavy chain; Integrin alpha-6 light chain; Processed integrin alpha-6 (Alpha6p)]	ITGA6	P23229
1469	Integrin beta-1 (Fibronectin receptor subunit beta) (Glycoprotein IIa) (GPIIA) (VLA-4 subunit beta) (CD antigen CD29)	ITGB1	P05556	88.4	3.19691e+07	1	1	1
1470	Heterogeneous nuclear ribonucleoproteins A2/B1 (hnRNP A2/B1)	HNRNPA2B1	P22626	37.4	2.02508e+09	10	20	9
1470	Heterogeneous nuclear ribonucleoprotein K (hnRNP K) (Transformation up-regulated nuclear protein) (TUNP)	HNRNPK	P61978	50.9	3.84843e+08	9	12	9
1470	Muscleblind-like protein 1 (Triplet-expansion RNA-binding protein)	MBNL1	Q9NR56
1474	FACT complex subunit SPT16 (Chromatin-specific transcription elongation factor 140 kDa subunit) (FACT 140 kDa subunit) (FACTp140) (Facilitates chromatin transcription complex subunit SPT16) (hSPT16)	SUPT16H	Q9Y5B9	119.8	3.14292e+08	17	20	17
1474	FACT complex subunit SSRP1 (Chromatin-specific transcription elongation factor 80 kDa subunit) (Facilitates chromatin transcription complex 80 kDa subunit) (FACT 80 kDa subunit) (FACTp80) (Facilitates chromatin transcription complex subunit SSRP1) (Recombination signal sequence recognition protein 1) (Structure-specific recognition protein 1) (hSSRP1) (T160)	SSRP1	Q08945	81	3.07679e+08	13	16	13
1475	Serine/threonine-protein kinase MARK2 (EC 2.7.11.1) (EC 2.7.11.26) (ELKL motif kinase 1) (EMK-1) (MAP/microtubule affinity-regulating kinase 2) (PAR1 homolog) (PAR1 homolog b) (Par-1b) (Par1b)	MARK2	Q7KZI7	87.9	5.45974e+07	3	3	3
1475	14-3-3 protein eta (Protein AS1)	YWHAH	Q04917
1476	Alpha-soluble NSF attachment protein (SNAP-alpha) (N-ethylmaleimide-sensitive factor attachment protein alpha)	NAPA	P54920	33.2	2.93447e+07	4	4	3
1476	Syntaxin-16 (Syn16)	STX16	O14662
1477	Transcription initiation factor TFIID subunit 7 (RNA polymerase II TBP-associated factor subunit F) (Transcription initiation factor TFIID 55 kDa subunit) (TAF(II)55) (TAFII-55) (TAFII55)	TAF7	Q15545
1477	Adenylate kinase isoenzyme 6 (AK6) (EC 2.7.4.3) (Adrenal gland protein AD-004) (Coilin-interacting nuclear ATPase protein) (hCINAP) (Dual activity adenylate kinase/ATPase) (AK/ATPase)	AK6	Q9Y3D8
1477	Transcription initiation factor TFIID subunit 4 (RNA polymerase II TBP-associated factor subunit C) (TBP-associated factor 4) (Transcription initiation factor TFIID 130 kDa subunit) (TAF(II)130) (TAFII-130) (TAFII130) (Transcription initiation factor TFIID 135 kDa subunit) (TAF(II)135) (TAFII-135) (TAFII135)	TAF4	O00268	110	1.32912e+07	3	3	2
1477	Transcription initiation factor TFIID subunit 10 (STAF28) (Transcription initiation factor TFIID 30 kDa subunit) (TAF(II)30) (TAFII-30) (TAFII30)	TAF10	Q12962	21.7	1.15268e+08	1	1	1
1481	Putative RNA-binding protein 15 (One-twenty two protein 1) (RNA-binding motif protein 15)	RBM15	Q96T37
1481	Cleavage and polyadenylation specificity factor subunit 6 (Cleavage and polyadenylation specificity factor 68 kDa subunit) (CFIm68) (CPSF 68 kDa subunit) (Pre-mRNA cleavage factor Im 68 kDa subunit) (Protein HPBRII-4/7)	CPSF6	Q16630	59.2	1.8482e+08	6	10	6
1481	Cleavage and polyadenylation specificity factor subunit 7 (Cleavage and polyadenylation specificity factor 59 kDa subunit) (CFIm59) (CPSF 59 kDa subunit) (Pre-mRNA cleavage factor Im 59 kDa subunit)	CPSF7	Q8N684	52	9.02034e+06	2	3	2
1481	RNA-binding protein 26 (CTCL tumor antigen se70-2) (RNA-binding motif protein 26)	RBM26	Q5T8P6	113.5	6.28619e+07	2	2	2
1481	Cleavage and polyadenylation specificity factor subunit 5 (Cleavage and polyadenylation specificity factor 25 kDa subunit) (CFIm25) (CPSF 25 kDa subunit) (Nucleoside diphosphate-linked moiety X motif 21) (Nudix motif 21) (Pre-mRNA cleavage factor Im 25 kDa subunit)	NUDT21	O43809	26.2	1.60176e+08	3	3	3
1500	Cerebellar degeneration-related protein 2-like (Paraneoplastic 62 kDa antigen)	CDR2L	Q86X02
1500	40S ribosomal protein SA (37 kDa laminin receptor precursor) (37LRP) (37/67 kDa laminin receptor) (LRP/LR) (67 kDa laminin receptor) (67LR) (Colon carcinoma laminin-binding protein) (Laminin receptor 1) (LamR) (Laminin-binding protein precursor p40) (LBP/p40) (Multidrug resistance-associated protein MGr1-Ag) (NEM/1CHD4) (Small ribosomal subunit protein uS2)	RPSA	P08865	32.8	6.78112e+07	1	1	1
1500	NADPH--cytochrome P450 reductase (CPR) (P450R) (EC 1.6.2.4)	POR	P16435	76.6	5.00195e+07	3	4	3
1521	Starch-binding domain-containing protein 1 (Genethonin-1) (Glycophagy cargo receptor STBD1)	STBD1	O95210
1521	Glycogen [starch] synthase	GYS2	P54840
1521	Glycogen [starch] synthase	GYS1	P13807	83.7	6.14383e+07	5	5	5
1521	Glycogenin-1 (GN-1) (GN1) (EC 2.4.1.186)	GYG1	P46976	39.4	1.29784e+08	2	2	2
1532	Trifunctional enzyme subunit alpha	HADHA	P40939	82.9	2.43254e+08	7	7	7
1532	H/ACA ribonucleoprotein complex subunit 3 (Nucleolar protein 10) (Nucleolar protein family A member 3) (snoRNP protein NOP10)	NOP10	Q9NPE3	7.7	100759633	1	1	1
1532	H/ACA ribonucleoprotein complex subunit 2 (Nucleolar protein family A member 2) (snoRNP protein NHP2)	NHP2	Q9NX24	17.2	1.36035e+08	1	2	1
1535	Promethin (Transmembrane protein 159)	TMEM159	Q96B96
1535	FAS-associated factor 2 (Protein ETEA) (UBX domain-containing protein 3B) (UBX domain-containing protein 8)	FAF2	Q96CS3	52.6	8.05859e+07	2	2	2
1537	MICOS complex subunit MIC19 (Coiled-coil-helix-coiled-coil-helix domain-containing protein 3)	CHCHD3	Q9NX63	26.1	1.43594e+08	6	6	6
1537	MICOS complex subunit MIC25 (Coiled-coil-helix cristae morphology protein 1) (Coiled-coil-helix-coiled-coil-helix domain-containing protein 6)	CHCHD6	Q9BRQ6
1542	Protein mago nashi homolog	MAGOH	P61326
1542	Eukaryotic initiation factor 4A-III (eIF-4A-III) (eIF4A-III) (EC 3.6.4.13) (ATP-dependent RNA helicase DDX48) (ATP-dependent RNA helicase eIF4A-3) (DEAD box protein 48) (Eukaryotic initiation factor 4A-like NUK-34) (Eukaryotic translation initiation factor 4A isoform 3) (Nuclear matrix protein 265) (NMP 265) (hNMP 265) [Cleaved into: Eukaryotic initiation factor 4A-III	EIF4A3	P38919	46.8	2.37835e+08	6	6	5
1542	UPF3B protein	UPF3B	Q0VAK7
1542	Protein CASC3 (Cancer susceptibility candidate gene 3 protein) (Metastatic lymph node gene 51 protein) (MLN 51) (Protein barentsz) (Btz)	CASC3	O15234	76.2	3.18422e+07	2	2	2
1542	Partner of Y14 and mago (PYM homolog 1 exon junction complex-associated factor) (Protein wibg homolog)	PYM1	Q9BRP8	22.6	1.5477e+08	7	9	7
1542	RNA-binding protein 8A (Binder of OVCA1-1) (BOV-1) (RNA-binding motif protein 8A) (RNA-binding protein Y14) (Ribonucleoprotein RBM8A)	RBM8A	Q9Y5S9	19.9	169632921	1	1	1
1545	Translation initiation factor eIF-2B subunit delta (eIF-2B GDP-GTP exchange factor subunit delta)	EIF2B4	Q9UI10	57.5	1.30366e+08	7	7	7
1545	Protein SAAL1 (Synoviocyte proliferation-associated in collagen-induced arthritis protein 1) (SPACIA1)	SAAL1	Q96ER3
1545	Translation initiation factor eIF-2B subunit alpha (eIF-2B GDP-GTP exchange factor subunit alpha)	EIF2B1	Q14232	33.7	13633975	1	1	1
1545	Translation initiation factor eIF-2B subunit gamma (eIF-2B GDP-GTP exchange factor subunit gamma)	EIF2B3	Q9NR50	50.2	7.27515e+07	6	7	6
1545	Translation initiation factor eIF-2B subunit epsilon (eIF-2B GDP-GTP exchange factor subunit epsilon)	EIF2B5	Q13144	80.3	4.60311e+07	4	4	4
1545	HEAT repeat-containing protein 3	HEATR3	Q7Z4Q2	74.5	24939063	1	1	1
1545	Translation initiation factor eIF-2B subunit beta (S20I15) (S20III15) (eIF-2B GDP-GTP exchange factor subunit beta)	EIF2B2	P49770	39	3.9996e+07	4	4	4
1547	KN motif and ankyrin repeat domain-containing protein 1 (Ankyrin repeat domain-containing protein 15) (Kidney ankyrin repeat-containing protein)	KANK1	Q14678
1547	Kinesin-like protein KIF21A (Kinesin-like protein KIF2) (Renal carcinoma antigen NY-REN-62)	KIF21A	Q7Z4S6
1547	Dynein light chain 1	DYNLL1	P63167	10.4	1.84732e+08	1	1	1
1547	Dynein light chain 2	DYNLL2	Q96FJ2	10.3	21650947	1	1	1
1549	Heterogeneous nuclear ribonucleoprotein Q (hnRNP Q) (Glycine- and tyrosine-rich RNA-binding protein) (GRY-RBP) (NS1-associated protein 1) (Synaptotagmin-binding	SYNCRIP	O60506	69.6	7.08571e+08	15	22	14
1549	Dynein light chain 1	DYNLL1	P63167	10.4	1.84732e+08	1	1	1
1550	Probable global transcription activator SNF2L1 (EC 3.6.4.-) (ATP-dependent helicase SMARCA1) (Nucleosome-remodeling factor subunit SNF2L) (SWI/SNF-related matrix-associated actin-dependent regulator of chromatin subfamily A member 1)	SMARCA1	P28370
1550	Histone-binding protein RBBP4 (Chromatin assembly factor 1 subunit C) (CAF-1 subunit C) (Chromatin assembly factor I p48 subunit) (CAF-I 48 kDa subunit) (CAF-I p48) (Nucleosome-remodeling factor subunit RBAP48) (Retinoblastoma-binding protein 4) (RBBP-4) (Retinoblastoma-binding protein p48)	RBBP4	Q09028	47.6	1.26056e+08	2	5	2
1550	Histone-binding protein RBBP7 (Histone acetyltransferase type B subunit 2) (Nucleosome-remodeling factor subunit RBAP46) (Retinoblastoma-binding protein 7) (RBBP-7) (Retinoblastoma-binding protein p46)	RBBP7	Q16576	47.8	1.15829e+08	2	3	2
1553	Probable 28S rRNA (cytosine(4447)-C(5))-methyltransferase (EC 2.1.1.-) (Nucleolar protein 1) (Nucleolar protein 2 homolog) (Proliferating-cell nucleolar antigen p120) (Proliferation-associated nucleolar protein p120)	NOP2	P46087	89.2	1.0598e+08	10	11	10
1553	Nucleolar complex protein 2 homolog (Protein NOC2 homolog) (NOC2-like protein) (Novel INHAT repressor)	NOC2L	Q9Y3T9
1553	Protein SDA1 homolog (Nucleolar protein 130) (SDA1 domain-containing protein 1) (hSDA)	SDAD1	Q9NVU7	79.8	15250614	1	1	1
1556	Tetratricopeptide repeat protein 4 (TPR repeat protein 4)	TTC4	O95801
1556	GRIP and coiled-coil domain-containing protein 2 (185 kDa Golgi coiled-coil protein) (GCC185) (CLL-associated antigen KW-11) (CTCL tumor antigen se1-1) (Ran-binding protein 2-like 4) (RanBP2L4) (Renal carcinoma antigen NY-REN-53)	GCC2	Q8IWJ2	195.8	5.40227e+07	3	3	2
1574	Striatin-interacting protein 2 (Protein FAM40B)	STRIP2	Q9ULQ0
1574	Striatin-3 (Cell cycle autoantigen SG2NA) (S/G2 antigen)	STRN3	Q13033
1574	Striatin-interacting protein 1 (Protein FAM40A)	STRIP1	Q5VSL9
1574	CTTNBP2 N-terminal-like protein	CTTNBP2NL	Q9P2B4	70.1	23031185	1	1	1
1574	Suppressor of IKBKE 1 (Suppressor of IKK-epsilon)	SIKE1	Q9BRV8
1574	Striatin-4 (Zinedin)	STRN4	Q9NRL3	80.5	454278543	1	1	1
1574	Sarcolemmal membrane-associated protein (Sarcolemmal-associated protein)	SLMAP	Q14BN4	95.1	32286474	1	1	1
1574	Striatin	STRN	O43815	86.1	1.64075e+07	3	3	3
1574	FGFR1 oncogene partner 2	FGFR1OP2	Q9NVK5
1574	MOB-like protein phocein (2C4D) (Class II mMOB1) (Mob1 homolog 3) (Mob3) (Mps one binder kinase activator-like 3) (Preimplantation protein 3)	MOB4	Q9Y3A3	26	1.57763e+07	2	2	2
1581	eIF-2-alpha kinase activator GCN1 (GCN1 eIF-2-alpha kinase activator homolog) (GCN1-like protein 1) (General control of amino-acid synthesis 1-like protein 1) (Translational activator GCN1) (HsGCN1)	GCN1	Q92616	292.6	1.2238e+08	22	24	22
1581	Protein VAC14 homolog (Tax1-binding protein 2)	VAC14	Q08AM6
1594	DNA-directed RNA polymerase II subunit RPB1 (RNA polymerase II subunit B1) (EC 2.7.7.6) (DNA-directed RNA polymerase II subunit A) (DNA-directed RNA polymerase III largest subunit) (RNA-directed RNA polymerase II subunit RPB1) (EC 2.7.7.48)	POLR2A	P24928	217	2.42133e+07	1	1	1
1594	Heterogeneous nuclear ribonucleoprotein U (hnRNP U) (GRIP120) (Nuclear p120 ribonucleoprotein) (Scaffold-attachment factor A) (SAF-A) (p120) (pp120)	HNRNPU	Q00839	90.5	3.94152e+09	28	40	27
1594	General transcription factor IIF subunit 1 (General transcription factor IIF 74 kDa subunit) (Transcription initiation factor IIF subunit alpha) (TFIIF-alpha) (Transcription initiation factor RAP74)	GTF2F1	P35269	58.2	7.28847e+07	4	5	4
1600	Mediator of RNA polymerase II transcription subunit 16 (Mediator complex subunit 16) (Thyroid hormone receptor-associated protein 5) (Thyroid hormone receptor-associated protein complex 95 kDa component) (Trap95) (Vitamin D3 receptor-interacting protein complex 92 kDa component) (DRIP92)	MED16	Q9Y2X0	96.7	18564488	1	1	1
1600	Mediator of RNA polymerase II transcription subunit 4 (Activator-recruited cofactor 36 kDa component) (ARC36) (Mediator complex subunit 4) (TRAP/SMCC/PC2 subunit p36 subunit) (Vitamin D3 receptor-interacting protein complex 36 kDa component) (DRIP36)	MED4	Q9NPJ6
1606	Mitotic checkpoint serine/threonine-protein kinase BUB1 (hBUB1) (EC 2.7.11.1) (BUB1A)	BUB1	O43683	122.3	3.97517e+07	1	1	1
1606	ZW10 interactor (ZW10-interacting protein 1) (Zwint-1)	ZWINT	O95229
1606	Kinesin-like protein KIF2A (Kinesin-2) (hK2)	KIF2A	O00139	79.9	1.54701e+08	9	10	8
1606	DNA excision repair protein ERCC-6-like (EC 3.6.4.12) (ATP-dependent helicase ERCC6-like) (PLK1-interacting checkpoint helicase) (Tumor antigen BJ-HCC-15)	ERCC6L	Q2NKX8
1606	CLIP-associating protein 1 (Cytoplasmic linker-associated protein 1) (Multiple asters homolog 1) (Protein Orbit homolog 1) (hOrbit1)	CLASP1	Q7Z460	169.3	2.64731e+07	5	5	5
1606	Mitotic checkpoint serine/threonine-protein kinase BUB1 beta (EC 2.7.11.1) (MAD3/BUB1-related protein kinase) (hBUBR1) (Mitotic checkpoint kinase MAD3L) (Protein SSK1)	BUB1B	O60566
1606	Cytoskeleton-associated protein 5 (Colonic and hepatic tumor overexpressed gene protein) (Ch-TOG)	CKAP5	Q14008	225.4	8.21603e+07	10	10	10
1606	CAP-Gly domain-containing linker protein 1 (Cytoplasmic linker protein 1) (Cytoplasmic linker protein 170 alpha-2) (CLIP-170) (Reed-Sternberg intermediate filament-associated protein) (Restin)	CLIP1	P30622	162.1	1.50742e+07	1	1	1
1606	Microtubule-associated protein RP/EB family member 1 (APC-binding protein EB1) (End-binding protein 1) (EB1)	MAPRE1	Q15691
1606	Centromere/kinetochore protein zw10 homolog	ZW10	O43264	88.8	3.42702e+07	4	4	4
1609	Serine/arginine-rich splicing factor 3 (Pre-mRNA-splicing factor SRP20) (Splicing factor	SRSF3	P84103	19.3	1.4386e+09	4	5	3
1609	SRSF protein kinase 2 (EC 2.7.11.1) (SFRS protein kinase 2) (Serine/arginine-rich protein-specific kinase 2) (SR-protein-specific kinase 2) [Cleaved into: SRSF protein kinase 2 N-terminal; SRSF protein kinase 2 C-terminal]	SRPK2	P78362	77.5	5.37596e+07	2	2	2
1609	DnaJ homolog subfamily C member 8 (Splicing protein spf31)	DNAJC8	O75937
1612	Unconventional prefoldin RPB5 interactor 1 (Protein NNX3) (Protein phosphatase 1 regulatory subunit 19) (RNA polymerase II subunit 5-mediating protein) (RPB5-mediating protein)	URI1	O94763	59.8	3.08184e+07	2	2	2
1612	RNA polymerase II-associated protein 3	RPAP3	Q9H6T3	75.7	1.64327e+07	1	1	1
1612	Protein UXT (Androgen receptor trapped clone 27 protein) (ART-27) (Ubiquitously expressed transcript protein)	UXT	Q9UBK9
1618	REST corepressor 1 (Protein CoREST)	RCOR1	Q9UKL0	53	3.0487e+07	2	2	2
1618	Histone deacetylase 2 (HD2) (EC 3.5.1.98)	HDAC2	Q92769	55.3	3.31092e+08	7	8	4
1619	WD repeat-containing protein 5 (BMP2-induced 3-kb gene protein)	WDR5	P61964	36.6	9.62381e+07	1	1	1
1619	Set1/Ash2 histone methyltransferase complex subunit ASH2 (ASH2-like protein)	ASH2L	Q9UBL3	68.7	3.35031e+07	2	2	2
1619	Zinc finger protein 335 (NRC-interacting factor 1) (NIF-1)	ZNF335	Q9H4Z2
1619	Retinoblastoma-binding protein 5 (RBBP-5) (Retinoblastoma-binding protein RBQ-3)	RBBP5	Q15291	59.1	5.70578e+07	3	3	3
1621	Pre-mRNA-splicing factor ATP-dependent RNA helicase DHX15 (EC 3.6.4.13) (ATP-dependent RNA helicase #46) (DEAH box protein 15)	DHX15	O43143	90.9	1.88807e+08	10	11	9
1621	Methionine synthase reductase (MSR) (EC 1.16.1.8)	MTRR	Q9UBK8
1626	Translocation protein SEC63 homolog	SEC63	Q9UGP8	87.9	6.59473e+07	2	2	2
1626	Protein transport protein Sec61 subunit alpha isoform 1 (Sec61 alpha-1)	SEC61A1	P61619
1644	Small nuclear ribonucleoprotein Sm D1 (Sm-D1) (Sm-D autoantigen) (snRNP core protein D1)	SNRPD1	P62314	13.3	2.92934e+08	3	4	3
1644	Methylosome subunit pICln (Chloride channel	CLNS1A	P54105
1644	Small nuclear ribonucleoprotein Sm D3 (Sm-D3) (snRNP core protein D3)	SNRPD3	P62318	13.9	5.82374e+08	2	2	2
1644	Protein arginine N-methyltransferase 5 (EC 2.1.1.320) (72 kDa ICln-binding protein) (Histone-arginine N-methyltransferase PRMT5) (Jak-binding protein 1) (Shk1 kinase-binding protein 1 homolog) (SKB1 homolog) (SKB1Hs) [Cleaved into: Protein arginine N-methyltransferase 5	PRMT5	O14744
1647	ATP synthase protein 8 (A6L) (F-ATPase subunit 8)	MT-ATP8	P03928
1647	ATP synthase subunit d	ATP5H	O75947	18.5	4.97095e+08	8	8	8
1647	ATP synthase subunit alpha	ATP5A1	P25705	59.7	2.16952e+09	17	21	17
1647	ATP synthase subunit a (F-ATPase protein 6)	MT-ATP6	P00846
1647	ATP synthase subunit f	ATP5J2	P56134
1647	ATP synthase subunit O	ATP5O	P48047	23.3	1073951528	4	4	4
1647	ATP synthase subunit g	ATP5L	O75964	11.4	2.80451e+08	2	2	2
1647	ATP synthase subunit gamma	ATP5C1	P36542	33	4.80312e+08	6	7	6
1647	ATP synthase F(0) complex subunit B1	ATP5F1	P24539	28.9	3.26895e+08	4	5	4
1647	ATP synthase F(0) complex subunit C1	ATP5G1	P05496
1647	ATP synthase subunit epsilon	ATP5E	P56381
1647	ATP synthase subunit e	ATP5I	P56385	7.9	5.51045e+08	1	1	1
1647	ATP synthase subunit delta	ATP5D	P30049	17.5	8.31789e+07	1	1	1
1647	ATP synthase subunit beta	ATP5B	P06576	56.5	2.42762e+09	19	41	19
1647	ATP synthase-coupling factor 6	ATP5J	P18859	12.6	5.3302e+08	4	7	4
1647	ATPase inhibitor	ATPIF1	Q9UII2
1652	60S ribosomal protein L10 (Laminin receptor homolog) (Large ribosomal subunit protein uL16) (Protein QM) (Ribosomal protein L10) (Tumor suppressor QM)	RPL10	P27635	24.6	2.32615e+09	8	12	6
1652	Ribosomal oxygenase 1 (60S ribosomal protein L8 histidine hydroxylase) (Bifunctional lysine-specific demethylase and histidyl-hydroxylase NO66) (EC 1.14.11.-) (EC 1.14.11.27) (Histone lysine demethylase NO66) (Myc-associated protein with JmjC domain) (Nucleolar protein 66) (hsNO66) (Ribosomal oxygenase NO66) (ROX)	RIOX1	Q9H6W3
1652	Signal recognition particle subunit SRP72 (SRP72) (Signal recognition particle 72 kDa protein)	SRP72	O76094	74.6	5.57281e+07	3	3	3
1652	rRNA methyltransferase 3	MRM3	Q9HC36
1652	Histone H1x	H1FX	Q92522	22.5	5.12355e+08	4	5	4
1652	Protein PRRC2C (BAT2 domain-containing protein 1) (HBV X-transactivated gene 2 protein) (HBV XAg-transactivated protein 2) (HLA-B-associated transcript 2-like 2) (Proline-rich and coiled-coil-containing protein 2C)	PRRC2C	Q9Y520	316.7	1.70172e+08	15	16	15
1655	Heterogeneous nuclear ribonucleoprotein D-like (hnRNP D-like) (hnRNP DL) (AU-rich element RNA-binding factor) (JKT41-binding protein) (Protein laAUF1)	HNRNPDL	O14979	46.4	3.19562e+08	4	4	3
1655	Heterogeneous nuclear ribonucleoprotein H3 (hnRNP H3) (Heterogeneous nuclear ribonucleoprotein 2H9) (hnRNP 2H9)	HNRNPH3	P31942	36.9	3.63396e+07	2	2	2
1655	Heterogeneous nuclear ribonucleoprotein A/B (hnRNP A/B) (APOBEC1-binding protein 1) (ABBP-1)	HNRNPAB	Q99729	36.2	8.40334e+08	6	6	5
1656	Peripheral plasma membrane protein CASK (hCASK) (EC 2.7.11.1) (Calcium/calmodulin-dependent serine protein kinase) (Protein lin-2 homolog)	CASK	O14936
1656	SRSF protein kinase 2 (EC 2.7.11.1) (SFRS protein kinase 2) (Serine/arginine-rich protein-specific kinase 2) (SR-protein-specific kinase 2) [Cleaved into: SRSF protein kinase 2 N-terminal; SRSF protein kinase 2 C-terminal]	SRPK2	P78362	77.5	5.37596e+07	2	2	2
1658	NADH dehydrogenase [ubiquinone] flavoprotein 1	NDUFV1	P49821	50.8	7.28752e+07	3	3	3
1658	NADH dehydrogenase [ubiquinone] iron-sulfur protein 6	NDUFS6	O75380	13.7	7.68162e+07	1	1	1
1658	NADH dehydrogenase [ubiquinone] 1 alpha subcomplex subunit 7 (Complex I-B14.5a) (CI-B14.5a) (NADH-ubiquinone oxidoreductase subunit B14.5a)	NDUFA7	O95182
1658	NADH dehydrogenase [ubiquinone] 1 alpha subcomplex subunit 12 (13 kDa differentiation-associated protein) (Complex I-B17.2) (CI-B17.2) (CIB17.2) (NADH-ubiquinone oxidoreductase subunit B17.2)	NDUFA12	Q9UI09	17.1	103509531	2	2	2
1658	NADH dehydrogenase [ubiquinone] flavoprotein 2	NDUFV2	P19404	27.4	1.0195e+08	3	3	3
1662	UPF0449 protein C19orf25	C19orf25	Q9UFG5	12.9	4.06992e+06	1	1	1
1662	RAD50-interacting protein 1 (RAD50 interactor 1) (HsRINT-1) (RINT-1)	RINT1	Q6NUQ1
1662	Centromere/kinetochore protein zw10 homolog	ZW10	O43264	88.8	3.42702e+07	4	4	4
1662	Protein zwilch homolog (hZwilch)	ZWILCH	Q9H900
1671	Histone-arginine methyltransferase CARM1 (EC 2.1.1.319) (Coactivator-associated arginine methyltransferase 1) (Protein arginine N-methyltransferase 4)	CARM1	Q86X55
1671	SWI/SNF-related matrix-associated actin-dependent regulator of chromatin subfamily E member 1 (BRG1-associated factor 57) (BAF57)	SMARCE1	Q969G3	46.6	5.30324e+07	4	4	4
1693	Structural maintenance of chromosomes protein 1A (SMC protein 1A) (SMC-1-alpha) (SMC-1A) (Sb1.8)	SMC1A	Q14683	143.1	1.26074e+08	8	10	8
1693	Structural maintenance of chromosomes protein 3 (SMC protein 3) (SMC-3) (Basement membrane-associated chondroitin proteoglycan) (Bamacan) (Chondroitin sulfate proteoglycan 6) (Chromosome-associated polypeptide) (hCAP)	SMC3	Q9UQE7	141.5	6.59276e+07	9	10	9
1697	60S acidic ribosomal protein P1 (Large ribosomal subunit protein P1)	RPLP1	P05386	11.5	2.45234e+09	3	11	2
1697	40S ribosomal protein S21 (Small ribosomal subunit protein eS21)	RPS21	P63220
1699	Ragulator complex protein LAMTOR5 (Hepatitis B virus X-interacting protein) (HBV X-interacting protein) (HBX-interacting protein) (Late endosomal/lysosomal adaptor and MAPK and MTOR activator 5)	LAMTOR5	O43504
1699	Ragulator complex protein LAMTOR1 (Late endosomal/lysosomal adaptor and MAPK and MTOR activator 1) (Lipid raft adaptor protein p18) (Protein associated with DRMs and endosomes) (p27Kip1-releasing factor from RhoA) (p27RF-Rho)	LAMTOR1	Q6IAA8	17.7	2.02991e+07	2	2	2
1704	DNA-dependent protein kinase catalytic subunit (DNA-PK catalytic subunit) (DNA-PKcs) (EC 2.7.11.1) (DNPK1) (p460)	PRKDC	P78527	468.8	4.04261e+08	45	53	45
1704	Protein artemis (EC 3.1.-.-) (DNA cross-link repair 1C protein) (Protein A-SCID) (SNM1 homolog C) (hSNM1C) (SNM1-like protein)	DCLRE1C	Q96SD1
1707	Inner nuclear membrane protein Man1 (LEM domain-containing protein 3)	LEMD3	Q9Y2U8	99.9	3.92811e+06	3	3	3
1707	Mothers against decapentaplegic homolog 2 (MAD homolog 2) (Mothers against DPP homolog 2) (JV18-1) (Mad-related protein 2) (hMAD-2) (SMAD family member 2) (SMAD 2) (Smad2) (hSMAD2)	SMAD2	Q15796
1713	Nuclear nucleic acid-binding protein C1D (hC1D)	C1D	Q13901
1713	DIS3-like exonuclease 1 (EC 3.1.13.-)	DIS3L	Q8TF46
1713	Exosome component 10 (EC 3.1.13.-) (Autoantigen PM/Scl 2) (P100 polymyositis-scleroderma overlap syndrome-associated autoantigen) (Polymyositis/scleroderma autoantigen 100 kDa) (PM/Scl-100) (Polymyositis/scleroderma autoantigen 2)	EXOSC10	Q01780	100.8	1.37215e+08	7	9	7
1713	Exosome complex component CSL4 (Exosome component 1)	EXOSC1	Q9Y3B2	21.4	1.00839e+08	4	6	4
1713	Exosome complex component RRP4 (Exosome component 2) (Ribosomal RNA-processing protein 4)	EXOSC2	Q13868	32.8	79160971	1	1	1
1713	Exosome complex component MTR3 (Exosome component 6) (mRNA transport regulator 3 homolog) (hMtr3) (p11)	EXOSC6	Q5RKV6	28.2	2.07591e+08	2	2	2
1713	Exosome complex component RRP40 (Exosome component 3) (Ribosomal RNA-processing protein 40) (p10)	EXOSC3	Q9NQT5
1713	M-phase phosphoprotein 6	MPHOSPH6	Q99547
1713	Exosome complex component RRP45 (Autoantigen PM/Scl 1) (Exosome component 9) (P75 polymyositis-scleroderma overlap syndrome-associated autoantigen) (Polymyositis/scleroderma autoantigen 1) (Polymyositis/scleroderma autoantigen 75 kDa) (PM/Scl-75)	EXOSC9	Q06265	48.9	1.63278e+08	4	4	4
1713	Exosome complex component RRP46 (Chronic myelogenous leukemia tumor antigen 28) (Exosome component 5) (Ribosomal RNA-processing protein 46) (p12B)	EXOSC5	Q9NQT4	25.2	5.32425e+07	2	2	2
1713	Exosome complex component RRP42 (Exosome component 7) (Ribosomal RNA-processing protein 42) (p8)	EXOSC7	Q15024	31.8	89229252	1	1	1
1713	Exosome complex component RRP41 (Exosome component 4) (Ribosomal RNA-processing protein 41) (p12A)	EXOSC4	Q9NPD3	26.4	5.98307e+07	2	2	2
1713	Exosome complex component RRP43 (Exosome component 8) (Opa-interacting protein 2) (OIP-2) (Ribosomal RNA-processing protein 43) (p9)	EXOSC8	Q96B26	30	71311652	2	2	2
1720	Regulator of nonsense transcripts 3B (Nonsense mRNA reducing factor 3B) (Up-frameshift suppressor 3 homolog B) (hUpf3B) (Up-frameshift suppressor 3 homolog on chromosome X) (hUpf3p-X)	UPF3B	Q9BZI7	57.7	1.51429e+08	5	5	5
1720	Regulator of nonsense transcripts 1 (EC 3.6.4.-) (ATP-dependent helicase RENT1) (Nonsense mRNA reducing factor 1) (NORF1) (Up-frameshift suppressor 1 homolog) (hUpf1)	UPF1	Q92900	124.3	1.57521e+08	15	16	15
1720	Regulator of nonsense transcripts 2 (Nonsense mRNA reducing factor 2) (Up-frameshift suppressor 2 homolog) (hUpf2)	UPF2	Q9HAU5
1726	Protein mago nashi homolog 2	MAGOHB	Q96A72
1726	Coiled-coil domain-containing protein 9	CCDC9	Q9Y3X0	59.7	5.86447e+06	2	2	2
1738	Protein MAK16 homolog (NNP78) (Protein RBM13)	MAK16	Q9BXY0
1738	Glutamate-rich WD repeat-containing protein 1	GRWD1	Q9BQ67	49.4	1.18069e+08	5	7	5
1759	Plasminogen activator inhibitor 1 RNA-binding protein (PAI1 RNA-binding protein 1) (PAI-RBP1) (SERPINE1 mRNA-binding protein 1)	SERBP1	Q8NC51	44.9	4.88368e+08	14	21	14
1759	RNA-binding protein EWS (EWS oncogene) (Ewing sarcoma breakpoint region 1 protein)	EWSR1	Q01844	68.4	8.81258e+07	5	5	5
1764	NADH dehydrogenase [ubiquinone] 1 alpha subcomplex subunit 2 (Complex I-B8) (CI-B8) (NADH-ubiquinone oxidoreductase B8 subunit)	NDUFA2	O43678	10.9	9.96516e+07	2	2	2
1764	Stomatin-like protein 2	STOML2	Q9UJZ1	38.5	1.56229e+08	10	12	10
1774	Glycine--tRNA ligase (EC 3.6.1.17) (EC 6.1.1.14) (Diadenosine tetraphosphate synthetase) (AP-4-A synthetase) (Glycyl-tRNA synthetase) (GlyRS)	GARS	P41250
1774	Elongation factor 1-delta (EF-1-delta) (Antigen NY-CO-4)	EEF1D	P29692	31.1	6.2969e+08	7	7	7
1774	Kinectin (CG-1 antigen) (Kinesin receptor)	KTN1	Q86UP2	156.2	2.8801e+08	33	40	33
1777	26S proteasome non-ATPase regulatory subunit 13 (26S proteasome regulatory subunit RPN9) (26S proteasome regulatory subunit S11) (26S proteasome regulatory subunit p40.5)	PSMD13	Q9UNM6	42.9	4.68812e+07	3	3	3
1777	26S proteasome regulatory subunit 7 (26S proteasome AAA-ATPase subunit RPT1) (Proteasome 26S subunit ATPase 2) (Protein MSS1)	PSMC2	P35998	48.6	2.70627e+08	12	13	12
1777	26S proteasome non-ATPase regulatory subunit 1 (26S proteasome regulatory subunit RPN2) (26S proteasome regulatory subunit S1) (26S proteasome subunit p112)	PSMD1	Q99460	105.8	2.56973e+08	13	14	13
1777	26S proteasome regulatory subunit 6A (26S proteasome AAA-ATPase subunit RPT5) (Proteasome 26S subunit ATPase 3) (Proteasome subunit P50) (Tat-binding protein 1) (TBP-1)	PSMC3	P17980	49.2	2.21975e+08	9	12	9
1777	26S proteasome non-ATPase regulatory subunit 11 (26S proteasome regulatory subunit RPN6) (26S proteasome regulatory subunit S9) (26S proteasome regulatory subunit p44.5)	PSMD11	O00231	47.4	3.08501e+08	7	11	7
1777	E3 ubiquitin-protein ligase HUWE1 (EC 2.3.2.26) (ARF-binding protein 1) (ARF-BP1) (HECT	HUWE1	Q7Z6Z7	481.6	5.60551e+06	1	1	1
1777	26S proteasome regulatory subunit 8 (26S proteasome AAA-ATPase subunit RPT6) (Proteasome 26S subunit ATPase 5) (Proteasome subunit p45) (Thyroid hormone receptor-interacting protein 1) (TRIP1) (p45/SUG)	PSMC5	P62195	45.6	2.50056e+08	11	12	10
1777	Thioredoxin-like protein 1 (32 kDa thioredoxin-related protein)	TXNL1	O43396
1777	26S proteasome non-ATPase regulatory subunit 6 (26S proteasome regulatory subunit RPN7) (26S proteasome regulatory subunit S10) (Breast cancer-associated protein SGA-113M) (Phosphonoformate immuno-associated protein 4) (Proteasome regulatory particle subunit p44S10) (p42A)	PSMD6	Q15008	45.5	1.23185e+08	3	4	3
1777	26S proteasome regulatory subunit 10B (26S proteasome AAA-ATPase subunit RPT4) (Proteasome 26S subunit ATPase 6) (Proteasome subunit p42)	PSMC6	P62333	44.1	3.37975e+08	9	10	9
1777	26S proteasome non-ATPase regulatory subunit 3 (26S proteasome regulatory subunit RPN3) (26S proteasome regulatory subunit S3) (Proteasome subunit p58)	PSMD3	O43242	60.9	2.45775e+08	10	12	10
1777	26S proteasome non-ATPase regulatory subunit 7 (26S proteasome regulatory subunit RPN8) (26S proteasome regulatory subunit S12) (Mov34 protein homolog) (Proteasome subunit p40)	PSMD7	P51665	37	2.20255e+08	7	7	7
1777	Proteasome subunit alpha type-7 (EC 3.4.25.1) (Proteasome subunit RC6-1) (Proteasome subunit XAPC7)	PSMA7	O14818	27.9	4.04105e+08	7	7	4
1777	26S proteasome non-ATPase regulatory subunit 2 (26S proteasome regulatory subunit RPN1) (26S proteasome regulatory subunit S2) (26S proteasome subunit p97) (Protein 55.11) (Tumor necrosis factor type 1 receptor-associated protein 2)	PSMD2	Q13200	100.1	2.3649e+08	10	13	10
1777	26S proteasome non-ATPase regulatory subunit 8 (26S proteasome regulatory subunit RPN12) (26S proteasome regulatory subunit S14) (p31)	PSMD8	P48556
1777	26S proteasome non-ATPase regulatory subunit 12 (26S proteasome regulatory subunit RPN5) (26S proteasome regulatory subunit p55)	PSMD12	O00232	52.9	6.95649e+07	6	6	6
1777	26S proteasome non-ATPase regulatory subunit 4 (26S proteasome regulatory subunit RPN10) (26S proteasome regulatory subunit S5A) (Antisecretory factor 1) (AF) (ASF) (Multiubiquitin chain-binding protein)	PSMD4	P55036	40.7	3.917e+08	7	9	5
1777	26S proteasome regulatory subunit 6B (26S proteasome AAA-ATPase subunit RPT3) (MB67-interacting protein) (MIP224) (Proteasome 26S subunit ATPase 4) (Tat-binding protein 7) (TBP-7)	PSMC4	P43686	47.3	7.63743e+07	6	7	6
1777	Ubiquitin carboxyl-terminal hydrolase 14 (EC 3.4.19.12) (Deubiquitinating enzyme 14) (Ubiquitin thioesterase 14) (Ubiquitin-specific-processing protease 14)	USP14	P54578
1777	Proteasomal ubiquitin receptor ADRM1 (110 kDa cell membrane glycoprotein) (Gp110) (Adhesion-regulating molecule 1) (ARM-1) (Proteasome regulatory particle non-ATPase 13) (hRpn13) (Rpn13 homolog)	ADRM1	Q16186	42.1	118173028	2	2	2
1777	Proteasome subunit alpha type-6 (EC 3.4.25.1) (27 kDa prosomal protein) (PROS-27) (p27K) (Macropain iota chain) (Multicatalytic endopeptidase complex iota chain) (Proteasome iota chain)	PSMA6	P60900	27.4	1.09411e+08	5	5	5
1777	26S proteasome non-ATPase regulatory subunit 14 (EC 3.4.19.-) (26S proteasome regulatory subunit RPN11) (26S proteasome-associated PAD1 homolog 1)	PSMD14	O00487	34.6	2.35159e+08	2	2	2
1781	Transcription initiation factor TFIID subunit 10 (STAF28) (Transcription initiation factor TFIID 30 kDa subunit) (TAF(II)30) (TAFII-30) (TAFII30)	TAF10	Q12962	21.7	1.15268e+08	1	1	1
1781	Adenylate kinase isoenzyme 6 (AK6) (EC 2.7.4.3) (Adrenal gland protein AD-004) (Coilin-interacting nuclear ATPase protein) (hCINAP) (Dual activity adenylate kinase/ATPase) (AK/ATPase)	AK6	Q9Y3D8
1781	Transcription initiation factor TFIID subunit 4 (RNA polymerase II TBP-associated factor subunit C) (TBP-associated factor 4) (Transcription initiation factor TFIID 130 kDa subunit) (TAF(II)130) (TAFII-130) (TAFII130) (Transcription initiation factor TFIID 135 kDa subunit) (TAF(II)135) (TAFII-135) (TAFII135)	TAF4	O00268	110	1.32912e+07	3	3	2
1784	Serine/arginine-rich splicing factor 4 (Pre-mRNA-splicing factor SRP75) (SRP001LB) (Splicing factor	SRSF4	Q08170	56.6	1.77137e+08	3	5	1
1784	Serine/threonine-protein kinase PRP4 homolog (EC 2.7.11.1) (PRP4 kinase) (PRP4 pre-mRNA-processing factor 4 homolog)	PRPF4B	Q13523	116.9	4.23682e+07	3	3	3
1784	Arginine and glutamate-rich protein 1	ARGLU1	Q9NWB6
1784	Serine/arginine-rich splicing factor 6 (Pre-mRNA-splicing factor SRP55) (Splicing factor	SRSF6	Q13247	39.6	3.78036e+08	6	8	4
1784	Splicing regulatory glutamine/lysine-rich protein 1 (Serine/arginine-rich-splicing regulatory protein 86) (SRrp86) (Splicing factor	SREK1	Q8WXA9	59.3	1.88597e+07	1	1	1
1784	Protein IWS1 homolog (IWS1-like protein)	IWS1	Q96ST2
1784	Luc7-like protein 3 (Cisplatin resistance-associated-overexpressed protein) (Luc7A) (Okadaic acid-inducible phosphoprotein OA48-18) (cAMP regulatory element-associated protein 1) (CRE-associated protein 1) (CREAP-1)	LUC7L3	O95232	51.4	1.62253e+08	7	7	6
1789	Structural maintenance of chromosomes protein 1A (SMC protein 1A) (SMC-1-alpha) (SMC-1A) (Sb1.8)	SMC1A	Q14683	143.1	1.26074e+08	8	10	8
1789	Structural maintenance of chromosomes protein 3 (SMC protein 3) (SMC-3) (Basement membrane-associated chondroitin proteoglycan) (Bamacan) (Chondroitin sulfate proteoglycan 6) (Chromosome-associated polypeptide) (hCAP)	SMC3	Q9UQE7	141.5	6.59276e+07	9	10	9
1789	Cohesin subunit SA-1 (SCC3 homolog 1) (Stromal antigen 1)	STAG1	Q8WVM7
1789	Double-strand-break repair protein rad21 homolog (hHR21) (Nuclear matrix protein 1) (NXP-1) (SCC1 homolog)	RAD21	O60216
1791	60S ribosomal protein L13a (23 kDa highly basic protein) (Large ribosomal subunit protein uL13)	RPL13A	P40429	23.6	4.51542e+09	5	6	3
1791	60S ribosomal protein L7a (Large ribosomal subunit protein eL8) (PLA-X polypeptide) (Surfeit locus protein 3)	RPL7A	P62424	30	5.75053e+09	12	22	12
1791	60S ribosomal protein L24 (60S ribosomal protein L30) (Large ribosomal subunit protein eL24)	RPL24	P83731	17.8	5.49167e+09	5	8	5
1791	60S ribosomal protein L3 (HIV-1 TAR RNA-binding protein B) (TARBP-B) (Large ribosomal subunit protein uL3)	RPL3	P39023	46.1	2.73571e+09	19	32	17
1791	60S ribosomal protein L6 (Large ribosomal subunit protein eL6) (Neoplasm-related protein C140) (Tax-responsive enhancer element-binding protein 107) (TaxREB107)	RPL6	Q02878	32.7	1.7852e+09	13	21	12
1791	60S ribosomal protein L21 (Large ribosomal subunit protein eL21)	RPL21	P46778	18.6	4.42568e+09	4	13	4
1791	60S ribosomal protein L10a (CSA-19) (Large ribosomal subunit protein uL1) (Neural precursor cell expressed developmentally down-regulated protein 6) (NEDD-6)	RPL10A	P62906	24.8	3.02129e+09	8	10	8
1791	60S ribosomal protein L11 (CLL-associated antigen KW-12) (Large ribosomal subunit protein uL5)	RPL11	P62913
1791	60S ribosomal protein L15 (Large ribosomal subunit protein eL15)	RPL15	P61313	24.1	2.27207e+09	4	5	4
1791	60S ribosomal protein L23 (60S ribosomal protein L17) (Large ribosomal subunit protein uL14)	RPL23	P62829	14.9	2.55472e+09	5	14	5
1791	60S ribosomal protein L31 (Large ribosomal subunit protein eL31)	RPL31	P62899	14.5	3.86788e+09	4	8	4
1791	60S ribosomal protein L41 (HG12) (Large ribosomal subunit protein eL41)	RPL41	P62945
1791	60S ribosomal protein L26 (Large ribosomal subunit protein uL24)	RPL26	P61254	17.2	1.02248e+09	7	8	1
1791	60S ribosomal protein L18 (Large ribosomal subunit protein eL18)	RPL18	Q07020	21.6	6.4165e+09	6	8	6
1791	60S acidic ribosomal protein P2 (Large ribosomal subunit protein P2) (Renal carcinoma antigen NY-REN-44)	RPLP2	P05387	11.7	6.81686e+09	10	28	9
1791	60S ribosomal protein L10 (Laminin receptor homolog) (Large ribosomal subunit protein uL16) (Protein QM) (Ribosomal protein L10) (Tumor suppressor QM)	RPL10	P27635	24.6	2.32615e+09	8	12	6
1791	60S ribosomal protein L23a (Large ribosomal subunit protein uL23)	RPL23A	P62750	17.7	3.68043e+09	11	15	10
1791	60S ribosomal protein L35a (Cell growth-inhibiting gene 33 protein) (Large ribosomal subunit protein eL33)	RPL35A	P18077	12.5	3.19231e+09	2	2	2
1791	Ubiquitin-60S ribosomal protein L40 (CEP52) (Ubiquitin A-52 residue ribosomal protein fusion product 1) [Cleaved into: Ubiquitin; 60S ribosomal protein L40 (Large ribosomal subunit protein eL40)]	UBA52	P62987
1791	60S ribosomal protein L35 (Large ribosomal subunit protein uL29)	RPL35	P42766	14.5	3.34597e+09	4	6	4
1791	60S ribosomal protein L8 (Large ribosomal subunit protein uL2)	RPL8	P62917	28	4.30425e+09	6	8	6
1791	60S ribosomal protein L29 (Cell surface heparin-binding protein HIP) (Large ribosomal subunit protein eL29)	RPL29	P47914	17.7	3.08879e+09	2	5	2
1791	60S ribosomal protein L12 (Large ribosomal subunit protein uL11)	RPL12	P30050	17.8	5483197149	7	20	7
1791	60S acidic ribosomal protein P0 (60S ribosomal protein L10E) (Large ribosomal subunit protein uL10)	RPLP0	P05388	34.3	4.45282e+09	13	32	4
1791	60S ribosomal protein L17 (60S ribosomal protein L23) (Large ribosomal subunit protein uL22) (PD-1)	RPL17	P18621	21.4	1600241191	7	15	7
1791	60S ribosomal protein L38 (Large ribosomal subunit protein eL38)	RPL38	P63173	8.2	2.36419e+08	4	5	4
1791	60S ribosomal protein L9 (Large ribosomal subunit protein uL6)	RPL9	P32969	21.8	2.37885e+09	9	22	9
1791	60S ribosomal protein L5 (Large ribosomal subunit protein uL18)	RPL5	P46777	34.3	1.89447e+09	10	22	10
1791	60S ribosomal protein L28 (Large ribosomal subunit protein eL28)	RPL28	P46779	15.7	6.71895e+08	4	6	4
1791	60S ribosomal protein L19 (Large ribosomal subunit protein eL19)	RPL19	P84098	23.5	4.61718e+09	6	12	6
1791	60S ribosomal protein L37a (Large ribosomal subunit protein eL43)	RPL37A	P61513	10.3	2.36432e+09	2	7	2
1791	60S ribosomal protein L37 (G1.16) (Large ribosomal subunit protein eL37)	RPL37	P61927
1791	60S ribosomal protein L39 (Large ribosomal subunit protein eL39)	RPL39	P62891
1791	60S ribosomal protein L27a (Large ribosomal subunit protein uL15)	RPL27A	P46776	16.6	4.48617e+09	5	6	5
1791	60S acidic ribosomal protein P1 (Large ribosomal subunit protein P1)	RPLP1	P05386	11.5	2.45234e+09	3	11	2
1791	60S ribosomal protein L32 (Large ribosomal subunit protein eL32)	RPL32	P62910	15.8	2.63214e+09	4	6	4
1791	60S ribosomal protein L13 (Breast basic conserved protein 1) (Large ribosomal subunit protein eL13)	RPL13	P26373	24.2	7.21908e+09	13	19	13
1791	60S ribosomal protein L4 (60S ribosomal protein L1) (Large ribosomal subunit protein uL4)	RPL4	P36578	47.7	5.89063e+09	13	29	13
1791	60S ribosomal protein L34 (Large ribosomal subunit protein eL34)	RPL34	P49207	13.3	4.39401e+08	1	1	1
1791	60S ribosomal protein L36 (Large ribosomal subunit protein eL36)	RPL36	Q9Y3U8	12.2	3.62558e+09	5	7	4
1791	60S ribosomal protein L27 (Large ribosomal subunit protein eL27)	RPL27	P61353	15.8	2.60049e+09	7	9	7
1791	60S ribosomal protein L18a (Large ribosomal subunit protein eL20)	RPL18A	Q02543	20.7	1.40922e+09	6	6	6
1791	60S ribosomal protein L14 (CAG-ISL 7) (Large ribosomal subunit protein eL14)	RPL14	P50914	23.4	5.56082e+09	5	10	5
1791	60S ribosomal protein L36a (60S ribosomal protein L44) (Cell growth-inhibiting gene 15 protein) (Cell migration-inducing gene 6 protein) (Large ribosomal subunit protein eL42)	RPL36A	P83881
1791	60S ribosomal protein L30 (Large ribosomal subunit protein eL30)	RPL30	P62888	12.8	2.34941e+09	5	8	5
1791	60S ribosomal protein L7 (Large ribosomal subunit protein uL30)	RPL7	P18124	29.2	6.59659e+09	11	21	11
1791	60S ribosomal protein L22 (EBER-associated protein) (EAP) (Epstein-Barr virus small RNA-associated protein) (Heparin-binding protein HBp15) (Large ribosomal subunit protein eL22)	RPL22	P35268	14.8	2.89832e+09	5	6	5
1792	AP-1 complex subunit mu-1 (AP-mu chain family member mu1A) (Adaptor protein complex AP-1 subunit mu-1) (Adaptor-related protein complex 1 subunit mu-1) (Clathrin assembly protein complex 1 mu-1 medium chain 1) (Clathrin coat assembly protein AP47) (Clathrin coat-associated protein AP47) (Golgi adaptor HA1/AP1 adaptin mu-1 subunit) (Mu-adaptin 1) (Mu1A-adaptin)	AP1M1	Q9BXS5
1792	AP-2 complex subunit alpha-1 (100 kDa coated vesicle protein A) (Adaptor protein complex AP-2 subunit alpha-1) (Adaptor-related protein complex 2 subunit alpha-1) (Alpha-adaptin A) (Alpha1-adaptin) (Clathrin assembly protein complex 2 alpha-A large chain) (Plasma membrane adaptor HA2/AP2 adaptin alpha A subunit)	AP2A1	O95782	107.5	1.65344e+07	2	2	1
1792	Clathrin heavy chain 1 (Clathrin heavy chain on chromosome 17) (CLH-17)	CLTC	Q00610	191.5	1.73158e+09	35	55	29
1794	Exportin-5 (Exp5) (Ran-binding protein 21)	XPO5	Q9HAV4
1794	Interleukin enhancer-binding factor 3 (Double-stranded RNA-binding protein 76) (DRBP76) (M-phase phosphoprotein 4) (MPP4) (Nuclear factor associated with dsRNA) (NFAR) (Nuclear factor of activated T-cells 90 kDa) (NF-AT-90) (Translational control protein 80) (TCP80)	ILF3	Q12906	95.3	1.81854e+09	24	30	20
1795	Cytochrome b (Complex III subunit 3) (Complex III subunit III) (Cytochrome b-c1 complex subunit 3) (Ubiquinol-cytochrome-c reductase complex cytochrome b subunit)	MT-CYB	P00156
1795	Cytochrome c oxidase subunit 7A-related protein	COX7A2L	O14548	12.6	5.93671e+07	1	1	1
1795	Cytochrome b-c1 complex subunit 1	UQCRC1	P31930	52.6	1.22202e+08	5	6	5
1795	Cytochrome b-c1 complex subunit 7 (Complex III subunit 7) (Complex III subunit VII) (QP-C) (Ubiquinol-cytochrome c reductase complex 14 kDa protein)	UQCRB	P14927	13.5	5.17678e+07	2	4	2
1802	WD repeat-containing protein 5 (BMP2-induced 3-kb gene protein)	WDR5	P61964	36.6	9.62381e+07	1	1	1
1802	Set1/Ash2 histone methyltransferase complex subunit ASH2 (ASH2-like protein)	ASH2L	Q9UBL3	68.7	3.35031e+07	2	2	2
1802	Retinoblastoma-binding protein 5 (RBBP-5) (Retinoblastoma-binding protein RBQ-3)	RBBP5	Q15291	59.1	5.70578e+07	3	3	3
1808	Serine/arginine repetitive matrix protein 2 (300 kDa nuclear matrix antigen) (Serine/arginine-rich splicing factor-related nuclear matrix protein of 300 kDa) (SR-related nuclear matrix protein of 300 kDa) (Ser/Arg-related nuclear matrix protein of 300 kDa) (Splicing coactivator subunit SRm300) (Tax-responsive enhancer element-binding protein 803) (TaxREB803)	SRRM2	Q9UQ35	299.4	7.28586e+08	27	39	27
1808	Serine/arginine repetitive matrix protein 1 (SR-related nuclear matrix protein of 160 kDa) (SRm160) (Ser/Arg-related nuclear matrix protein)	SRRM1	Q8IYB3	102.3	2.91684e+08	7	13	7
1811	ATP synthase subunit alpha	ATP5A1	P25705	59.7	2.16952e+09	17	21	17
1811	Sarcoplasmic/endoplasmic reticulum calcium ATPase 2 (SERCA2) (SR Ca(2+)-ATPase 2) (EC 3.6.3.8) (Calcium pump 2) (Calcium-transporting ATPase sarcoplasmic reticulum type	ATP2A2	P16615	114.7	1.17638e+08	6	7	3
1811	Very long-chain specific acyl-CoA dehydrogenase	ACADVL	P49748
1811	ADP/ATP translocase 1 (ADP	SLC25A4	P12235	33	1.50723e+09	6	12	1
1811	ATP synthase subunit gamma	ATP5C1	P36542	33	4.80312e+08	6	7	6
1811	ATP synthase subunit beta	ATP5B	P06576	56.5	2.42762e+09	19	41	19
1814	Cadherin-10 (T2-cadherin)	CDH10	Q9Y6N8
1814	Catenin beta-1 (Beta-catenin)	CTNNB1	P35222	85.4	2.29617e+07	3	3	2
1815	Set1/Ash2 histone methyltransferase complex subunit ASH2 (ASH2-like protein)	ASH2L	Q9UBL3	68.7	3.35031e+07	2	2	2
1815	Histone-lysine N-methyltransferase SETD1B (EC 2.1.1.43) (Lysine N-methyltransferase 2G) (SET domain-containing protein 1B) (hSET1B)	SETD1B	Q9UPS6
1815	CXXC-type zinc finger protein 1 (CpG-binding protein) (PHD finger and CXXC domain-containing protein 1)	CXXC1	Q9P0U4	75.7	4.87503e+07	2	3	2
1815	Retinoblastoma-binding protein 5 (RBBP-5) (Retinoblastoma-binding protein RBQ-3)	RBBP5	Q15291	59.1	5.70578e+07	3	3	3
1821	Transcriptional activator protein Pur-beta (Purine-rich element-binding protein B)	PURB	Q96QR8	33.2	63732270	1	1	1
1821	UDP-glucuronosyltransferase 3A1 (UDPGT 3A1) (EC 2.4.1.17)	UGT3A1	Q6NUS8
1822	Protein disulfide-isomerase (PDI) (EC 5.3.4.1) (Cellular thyroid hormone-binding protein) (Prolyl 4-hydroxylase subunit beta) (p55)	P4HB	P07237	57.1	3.31897e+07	2	3	2
1822	Prolyl 4-hydroxylase subunit alpha-1 (4-PH alpha-1) (EC 1.14.11.2) (Procollagen-proline	P4HA1	P13674
1825	U4/U6.U5 tri-snRNP-associated protein 2 (Inactive ubiquitin-specific peptidase 39) (SAD1 homolog) (U4/U6.U5 tri-snRNP-associated 65 kDa protein) (65K)	USP39	Q53GS9	65.3	4.61765e+07	2	2	2
1825	Tripartite motif-containing protein 26 (EC 2.3.2.27) (Acid finger protein) (AFP) (RING finger protein 95) (Zinc finger protein 173)	TRIM26	Q12899
1826	NADH dehydrogenase [ubiquinone] iron-sulfur protein 4	NDUFS4	O43181	20.1	4.26528e+07	1	1	1
1826	NADH dehydrogenase [ubiquinone] 1 beta subcomplex subunit 8	NDUFB8	O95169	21.8	3.55929e+07	1	1	1
1826	NADH dehydrogenase [ubiquinone] 1 alpha subcomplex subunit 8 (Complex I-19kD) (CI-19kD) (Complex I-PGIV) (CI-PGIV) (NADH-ubiquinone oxidoreductase 19 kDa subunit)	NDUFA8	P51970	20.1	1.44966e+08	1	1	1
1838	60S ribosomal protein L7a (Large ribosomal subunit protein eL8) (PLA-X polypeptide) (Surfeit locus protein 3)	RPL7A	P62424	30	5.75053e+09	12	22	12
1838	Histone H1.5 (Histone H1a) (Histone H1b) (Histone H1s-3)	HIST1H1B	P16401
1838	60S ribosomal protein L22 (EBER-associated protein) (EAP) (Epstein-Barr virus small RNA-associated protein) (Heparin-binding protein HBp15) (Large ribosomal subunit protein eL22)	RPL22	P35268	14.8	2.89832e+09	5	6	5
1845	Chromodomain-helicase-DNA-binding protein 8 (CHD-8) (EC 3.6.4.12) (ATP-dependent helicase CHD8) (Helicase with SNF2 domain 1)	CHD8	Q9HCK8	290.3	8785466	1	1	1
1845	Histone-lysine N-methyltransferase 2A (Lysine N-methyltransferase 2A) (EC 2.1.1.43) (ALL-1) (CXXC-type zinc finger protein 7) (Myeloid/lymphoid or mixed-lineage leukemia) (Myeloid/lymphoid or mixed-lineage leukemia protein 1) (Trithorax-like protein) (Zinc finger protein HRX) [Cleaved into: MLL cleavage product N320 (N-terminal cleavage product of 320 kDa) (p320); MLL cleavage product C180 (C-ter…	KMT2A	Q03164
1845	Transcription factor E2F6 (E2F-6)	E2F6	O75461
1845	Transcription initiation factor TFIID subunit 6 (RNA polymerase II TBP-associated factor subunit E) (Transcription initiation factor TFIID 70 kDa subunit) (TAF(II)70) (TAFII-70) (TAFII70) (Transcription initiation factor TFIID 80 kDa subunit) (TAF(II)80) (TAFII-80) (TAFII80)	TAF6	P49848	72.6	8.54854e+06	2	2	2
1845	WD repeat-containing protein 5 (BMP2-induced 3-kb gene protein)	WDR5	P61964	36.6	9.62381e+07	1	1	1
1845	Transcription initiation factor TFIID subunit 9 (RNA polymerase II TBP-associated factor subunit G) (STAF31/32) (Transcription initiation factor TFIID 31 kDa subunit) (TAFII-31) (TAFII31) (Transcription initiation factor TFIID 32 kDa subunit) (TAFII-32) (TAFII32)	TAF9	Q16594
1845	Set1/Ash2 histone methyltransferase complex subunit ASH2 (ASH2-like protein)	ASH2L	Q9UBL3	68.7	3.35031e+07	2	2	2
1845	Transcription initiation factor TFIID subunit 1 (EC 2.3.1.48) (EC 2.7.11.1) (Cell cycle gene 1 protein) (TBP-associated factor 250 kDa) (p250) (Transcription initiation factor TFIID 250 kDa subunit) (TAF(II)250) (TAFII-250) (TAFII250)	TAF1	P21675
1845	Sentrin-specific protease 3 (EC 3.4.22.-) (SUMO-1-specific protease 3) (Sentrin/SUMO-specific protease SENP3)	SENP3	Q9H4L4	65	8705636	1	1	1
1845	Testis-expressed protein 10	TEX10	Q9NXF1	105.6	5.81448e+07	4	4	4
1845	Proline-	PELP1	Q8IZL8	119.6	9.47986e+07	5	5	5
1845	Maltase-glucoamylase	MGAM	O43451
1845	KAT8 regulatory NSL complex subunit 1 (MLL1/MLL complex subunit KANSL1) (MSL1 homolog 1) (hMSL1v1) (NSL complex protein NSL1) (Non-specific lethal 1 homolog)	KANSL1	Q7Z3B3
1845	INO80 complex subunit C (IES6 homolog) (hIes6)	INO80C	Q6PI98
1845	Host cell factor 1 (HCF) (HCF-1) (C1 factor) (CFF) (VCAF) (VP16 accessory protein) [Cleaved into: HCF N-terminal chain 1; HCF N-terminal chain 2; HCF N-terminal chain 3; HCF N-terminal chain 4; HCF N-terminal chain 5; HCF N-terminal chain 6; HCF C-terminal chain 1; HCF C-terminal chain 2; HCF C-terminal chain 3; HCF C-terminal chain 4; HCF C-terminal chain 5; HCF C-terminal chain 6]	HCFC1	P51610	208.6	1.28191e+08	9	11	9
[truncated: 5,299 more rows]

## Sheet: NSAF_fraction-4_complexes
Clustid	Neighborhood	Complex_Name	NSAF_(ppm)	Complex_MW_(kDa)	Expected_MW_(kDa)	Total_Subunits	Subunits_Identified	Complex_Coverage
3534	-	3534	2837.22	28.211	28.211	2	2	1
6068	5	6068	2420.99	20.529	20.529	2	2	1
524	121	40S ribosomal subunit, cytoplasmic	2405.14	573.485	564.374	31	30	0.9677
5559	-	TRBP containing complex (DICER, RPL7A, EIF6, MOV10 and subunits of the 60S ribosomal particle)	2349.66	767.058	767.058	25	25	1
4367	121	Ribosome, cytoplasmic	2337.6	1539.2	1497.17	80	77	0.9625
6051	121	60S ribosomal subunit, cytoplasmic	2328.98	926.795	923.339	47	46	0.9787
2788	9	2788	2316.14	18.368	18.368	2	2	1
1913	-	CTCF-nucleophosmin complex	2075.04	115.36	115.36	2	2	1
422	9	422	1908.92	35.858	35.858	3	3	1
5078	9	5078	1810.53	46.776	46.776	4	4	1
6206	5	SMN1-SIP1-SNRP complex	1792.68	139.573	139.573	7	7	1
2544	9	2544	1738.72	63.1	63.1	2	2	1
154	-	Nop56p-associated pre-rRNA complex	1689.49	3857.17	3368.84	104	95	0.9135
4325	-	ARF-Mule complex	1665.8	528.369	528.369	3	3	1
2239	5	(E.F.G) complex	1613.99	29.025	20.529	3	2	0.6667
4002	-	TOM7 120K intermediate assembly complex (TOM7, TOM22, TOM40), mitochondrial	1603.29	59.663	59.663	3	3	1
3621	-	3621	1562.12	24.682	24.682	2	2	1
4519	111	4519	1552.82	107.907	107.907	3	3	1
5054	-	5054	1510.95	5606.18	4467.58	143	123	0.8601
586	9	586	1482.08	94.667	94.667	3	3	1
3285	5	6S methyltransferase and RG-containing Sm proteins complex	1451.37	120.575	85.864	8	6	0.75
4465	9	4465	1448.43	88.269	46.776	5	4	0.8
1771	9	1771	1448.43	88.458	46.776	5	4	0.8
2826	-	2826	1438.01	5010.76	3776.95	139	115	0.8273
5906	5	5906	1433.64	37.125	37.125	3	3	1
2099	-	2099	1430.59	117.709	117.709	4	4	1
4910	9	4910	1408.39	37.852	37.852	3	3	1
857	-	857	1404.82	67.363	44.783	3	2	0.6667
619	92	619	1391.51	102.567	102.567	2	2	1
1627	-	1627	1379.11	68.266	24.907	3	2	0.6667
2362	24	2362	1356.07	96.671	96.671	4	4	1
5919	92	5919	1325.41	138.792	138.792	3	3	1
2232	5	2232	1320.82	201.974	201.974	4	4	1
1398	-	1398	1311.37	55.121	55.121	2	2	1
2721	9	2721	1309.61	61.129	61.129	4	4	1
3003	-	3003	1299.03	25.458	25.458	2	2	1
5737	-	IGF2BP1 complex	1232.94	545.763	545.763	9	9	1
4826	9	4826	1231.87	90.038	90.038	5	5	1
3666	9	3666	1207.02	129.951	46.776	6	4	0.6667
204	9	prohibitin 2 complex, mitochondrial	1199.23	159.14	159.14	5	5	1
1922	24	1922	1192.71	128.828	128.828	7	7	1
2231	5	SMN complex, U7 snRNA specific	1184.92	121.131	59.055	7	4	0.5714
4217	5	20S methylosome and RG-containing Sm protein complex	1167.62	164.234	138.019	6	5	0.8333
3052	111	3052	1164.61	130.255	107.907	4	3	0.75
2181	24	2181	1161.46	61.979	61.979	3	3	1
3876	-	TOM complex (TOM5, TOM6, TOM7, TOM20, TOM22, TOM40, TOM70), mitochondrial	1153.25	157.453	83.963	7	5	0.7143
2280	5	SMN complex (GEMIN2,5, SMN)	1148.29	232.023	232.023	3	3	1
2691	9	2691	1136.71	214.024	214.024	5	5	1
1507	5	SMN complex	1127.43	639.097	601.964	16	14	0.875
3093	9	F1F0-ATP synthase, mitochondrial	1127.4	345.456	294.113	16	13	0.8125
3232	5	3232	1122.85	63.667	63.667	3	3	1
4492	9	4492	1107.04	767.589	664.135	21	19	0.9048
2922	5	6S methyltransferase complex	1105.12	53.413	27.198	3	2	0.6667
4196	24	4196	1090.12	133.502	133.502	5	5	1
3777	-	TIM50-SMN1 complex	1088.26	71.495	71.495	2	2	1
2529	5	2529	1077.98	20.973	20.973	2	2	1
4227	92	4227	1076.03	235.937	235.937	4	4	1
4461	108	4461	1073.94	70.923	70.923	2	2	1
5102	92	5102	1068.33	175.718	175.718	4	4	1
279	24	279	1053.84	137.777	137.777	6	6	1
6031	-	TOM20-TOM22-pOTC complex	1046.53	71.755	31.82	3	2	0.6667
3439	-	SMN containing complex	1044.78	265.064	224.196	8	6	0.75
3454	81	snRNP-free U1A (SF-A) complex	1044.1	230.809	230.809	4	4	1
4632	5	12S U11 snRNP	1038.5	374.581	226.7	15	10	0.6667
4939	9	4939	1038.43	414.294	310.84	10	8	0.8
790	23	20S proteasome	1034.97	380.35	380.35	14	14	1
1793	-	1793	1029.95	285.108	165.646	8	6	0.75
6013	9	6013	1029.22	112.567	66.761	5	4	0.8
3669	92	3669	1029.03	275.582	275.582	6	6	1
2366	-	TNF-alpha/NF-kappa B signaling complex 6	1028.03	726.507	358.595	14	9	0.6429
2052	9	2052	1026.56	135.844	90.038	6	5	0.8333
4140	9	4140	1025.75	234.478	164.088	8	7	0.875
4832	119	4832	1009.45	78.791	78.791	3	3	1
921	92	921	1009.04	163.997	163.997	3	3	1
255	24	255	1006.12	66.748	43.184	4	3	0.75
5449	24	5449	984.374	243.154	231.213	10	9	0.9
3950	92	3950	975.412	351.731	351.731	7	7	1
274	23	26S proteasome	972.63	748.22	748.22	22	22	1
1382	23	PA28gamma-20S proteasome	965.973	409.856	380.35	15	14	0.9333
4738	24	4738	963.321	141.718	141.718	5	5	1
61	75	TIP49-TIP48-BAF53 complex	962.341	148.846	148.846	3	3	1
4731	117	4731	956	49.456	49.456	2	2	1
2277	-	2277	950.003	94.188	74.659	3	2	0.6667
5405	125	VHL-TCEB1-TCEB2 complex	946.759	49.759	25.606	3	2	0.6667
3927	-	PRAME-ElonginBC ubiquitin ligase	946.759	83.496	25.606	3	2	0.6667
327	81	PSF-p54(nrb) complex	943.481	130.381	130.381	2	2	1
2520	-	2520	942.441	137.893	125.424	6	5	0.8333
1095	5	1095	937.546	31.808	31.808	3	3	1
5907	-	5907	935.17	83.752	59.138	4	3	0.75
1406	24	1406	931.471	238.708	238.708	9	9	1
6243	5	6243	923.339	209.497	209.497	4	4	1
4204	-	4204	918.637	125.697	86.758	4	3	0.75
5068	9	5068	905.759	541.429	437.975	15	13	0.8667
2019	23	PA28-20S proteasome	905.6	436.475	380.35	16	14	0.875
5030	9	5030	893.982	320.38	216.926	10	8	0.8
953	5	953	888.829	54.329	54.329	3	3	1
4972	5	20S methylosome-SmD complex	888.024	126.097	99.882	4	3	0.75
1609	5	Y14-Magoh complex	886.298	37.053	37.053	2	2	1
1614	5	1614	880.175	37.165	37.165	2	2	1
5067	24	5067	871.094	73.92	61.979	4	3	0.75
6182	9	6182	869.952	69.901	28.408	3	2	0.6667
2236	9	2236	859.259	121.88	121.88	2	2	1
6200	5	17S U2 snRNP	850.493	1686.17	1505.2	33	28	0.8485
2795	-	2795	845.736	86.595	67.066	3	2	0.6667
2735	5	Anti-Sm protein complex	841.292	399.221	373.006	7	6	0.8571
2022	24	2022	838.86	88.241	88.241	3	3	1
853	-	853	835.678	229.137	117.559	3	2	0.6667
4707	5	18S U11/U12 snRNP	833.451	1246.13	961.654	24	16	0.6667
3271	-	3271	829.134	216.248	183.184	6	5	0.8333
4302	24	4302	825.229	121.586	121.586	5	5	1
2040	-	2040	815.155	684.44	581.902	10	6	0.6
1304	17	Mi2/NuRD complex	811.96	531.815	531.815	7	7	1
4060	5	SMN complex (GEMIN5,2,3,4, SMN)	806.436	444.301	444.301	5	5	1
385	-	H2AX complex I	805.903	429.125	351.93	7	4	0.5714
628	119	628	803.144	68.863	26.145	3	2	0.6667
2674	5	SMN complex (GEMIN6,7, UNRIP), SMN-independent intermediate	798.606	71.799	71.799	3	3	1
2930	41	Ku antigen complex	786.862	152.548	152.548	2	2	1
3235	79	3235	780.425	180.848	180.848	3	3	1
2992	18	2992	777.574	389.033	362.863	16	15	0.9375
542	52	542	776.094	246.481	246.481	4	4	1
5124	-	5124	773.943	419.369	271.391	13	10	0.7692
4114	-	4114	773.435	270.951	230.207	9	8	0.8889
3539	81	p54(nrb)-PSF-matrin3 complex	772.487	225.004	225.004	3	3	1
3396	86	3396	768.115	36.709	36.709	2	2	1
3220	47	3220	766.554	820.289	820.289	11	11	1
2936	-	2936	765.904	606.617	529.162	11	10	0.9091
708	23	708	764.421	59.521	59.521	2	2	1
946	24	946	763.449	137.151	40.256	6	3	0.5
1354	5	1354	763.396	162.969	162.969	4	4	1
4817	43	SIN3 complex	762.657	391.985	368.679	7	6	0.8571
1386	5	1386	762.31	80.707	63.921	3	2	0.6667
856	41	DNA-PK-Ku-eIF2-NF90-NF45 complex	760.86	885.646	885.646	8	8	1
1607	-	1607	758.33	569.896	569.896	9	9	1
1402	119	1402	757.085	121.509	78.791	4	3	0.75
5484	-	DGCR8 multiprotein complex	753.99	884.89	798.845	11	10	0.9091
4869	-	Ubiquitin E3 ligase (WSB1, TCEB1, TCEB2, CUL5, RBX1)	751.541	176.267	37.88	5	3	0.6
3041	5	SF3b complex	750.318	566.121	463.146	8	7	0.875
5412	126	5412	746.752	27.128	27.128	2	2	1
3911	-	TFIIF complex (transcription factor IIF)	746.477	86.62	86.62	2	2	1
6168	-	Splicing-associated factors complex	745.247	225.994	225.994	5	5	1
1413	25	MTA1-HDAC core complex	741.454	286.729	231.626	5	4	0.8
1333	92	1333	737.905	249.854	222.469	6	5	0.8333
4527	5	4527	735.143	106.047	106.047	3	3	1
3072	-	H2AX complex II	734.525	340.049	234.915	10	5	0.5
3695	96	TIM23-TOM22-TIM50-HSD3B2 complex	734.086	119.163	77.111	4	3	0.75
3916	48	3916	732.862	181.578	181.578	3	3	1
1717	-	HDAC2-asscociated core complex	730.873	553.362	553.362	7	7	1
4300	23	PA700-20S-PA28 complex	729.04	1433.78	1272.35	36	31	0.8611
2726	17	MTA2 complex	727.904	676.99	676.99	8	8	1
3820	-	3820	726.608	246.323	180.315	7	5	0.7143
3731	5	3731	725.377	91.873	42.882	3	2	0.6667
4503	25	MTA1 complex	724.466	319.573	264.47	6	5	0.8333
4380	17	MeCP1 complex	719.918	640.331	640.331	9	9	1
5193	5	5193	716.848	149.282	103.648	6	4	0.6667
5666	-	5666	716.352	326.877	135.753	6	3	0.5
5072	-	5072	712.638	355.184	20.716	4	2	0.5
2035	47	Multisynthetase complex	712.151	928.546	928.546	11	11	1
5581	125	VHL-VDU1-TCEB1-TCEB2 complex	710.07	156.486	25.606	4	2	0.5
4530	-	Cullin-RING E3 ubiquitin ligase complex	710.07	148.419	25.606	4	2	0.5
3217	-	3217	710.07	231.042	25.606	4	2	0.5
3133	125	Ubiquitin E3 ligase (VHL, TCEB1, TCEB2, CUL2)	710.07	136.742	25.606	4	2	0.5
1312	5	JBP1-pICln complex	707.095	123.509	97.294	3	2	0.6667
4717	5	4717	703.16	125.341	31.808	4	3	0.75
1142	10	Chromatin assembly complex (CAF-1 complex)	702.431	216.075	216.075	3	3	1
4247	47	4247	701.728	790.399	790.399	11	11	1
5571	-	5571	697.717	67.345	67.345	2	2	1
6257	-	6257	697.638	1000.62	354.513	11	7	0.6364
1917	41	TRF2-Ku complex	694.179	212.142	212.142	3	3	1
2003	5	SRm160/300 complex	688.05	515.589	515.589	5	5	1
1963	46	1963	685.859	95.667	95.667	2	2	1
676	139	676	684.472	78.277	78.277	2	2	1
2920	29	2920	684.306	649.637	572.442	13	9	0.6923
3256	-	Ubiquilin-proteasome complex	684.213	311.757	82.854	6	3	0.5
5062	5	5062	684.037	118.911	69.169	4	3	0.75
4261	5	4261	679.594	47.796	32.617	4	3	0.75
5268	-	5268	678.398	75.759	44.215	3	2	0.6667
5482	5	5482	677.609	116.213	22.68	3	2	0.6667
5130	79	5130	675.214	302.736	302.736	4	4	1
2575	-	GAIT complex	673.159	299.824	263.771	4	3	0.75
962	24	962	670.75	140.079	43.184	6	3	0.5
3805	92	3805	670.128	119.589	119.589	3	3	1
565	18	28S ribosomal subunit, mitochondrial	667.858	803.925	716.219	30	26	0.8667
5801	131	CDC5L core complex	662.81	594.413	594.413	6	6	1
3736	5	3736	661.979	76.979	76.979	2	2	1
928	18	55S ribosome, mitochondrial	661.534	2005.17	1743.69	78	66	0.8462
2715	52	2715	660.813	296.973	246.503	5	4	0.8
269	109	269	660.417	131.266	101.598	4	3	0.75
5424	-	5424	659.049	284.523	284.523	3	3	1
3767	18	39S ribosomal subunit, mitochondrial	657.581	1201.24	1027.47	48	40	0.8333
147	24	147	657.09	628.168	498.651	25	19	0.76
193	5	193	657.014	1575.67	1511.32	28	26	0.9286
5958	5	5958	654.75	237.181	237.181	6	6	1
3119	74	3119	653.374	68.552	68.552	2	2	1
2179	5	Exon junction complex (EIF4A3, MLN51, UPF3B, MAGOH, Y14, PYM)	653.341	208.321	182.858	6	5	0.8333
494	5	Exon junction complex (EIF4A3, MLN51, MAGOH, Y14)	651.136	160.202	160.202	4	4	1
3085	5	LSm1-7 complex	650.383	83.876	68.697	7	6	0.8571
53	5	LSm2-8 complex	650.383	79.1	68.697	7	6	0.8571
1758	-	1758	649.874	671.733	671.733	8	8	1
525	-	525	644.259	798.901	798.901	11	11	1
638	46	638	643.255	93.969	93.969	2	2	1
5664	-	hNURF complex	643.136	556.343	433.738	4	3	0.75
5276	94	5276	642.38	726.995	726.995	5	5	1
2644	5	2644	641.987	512.912	405.723	9	8	0.8889
1897	131	CDC5L complex	641.133	3016.6	2618.78	30	24	0.8
3831	-	BAFL-BAF-LAP2beta complex	641.121	71.038	60.729	3	2	0.6667
1081	41	Ku antigen-YY1-alphaMyHC promoter complex	640.103	197.261	197.261	3	3	1
3865	94	3865	639.062	655.538	655.538	4	4	1
2430	56	TRBP containing complex (DICER, TRBP, AGO2, RPL7A, EIF6, MOV10)	637.828	525.195	427.987	6	5	0.8333
4497	-	Ecsit complex (ECSIT, NDUFS3, TOM20)	634.396	95.688	95.688	3	3	1
1022	1	1022	632.017	162.83	121.904	3	2	0.6667
4957	52	4957	630.426	482.515	452.897	7	6	0.8571
3757	-	3757	624.054	217.512	93.313	3	2	0.6667
1454	27	Exosome	623.822	484.324	375.321	11	10	0.9091
1318	18	1318	622.909	749.822	648.523	30	24	0.8
5043	58	NRD complex (Nucleosome remodeling and deacetylation complex)	622.463	776.409	776.409	7	7	1
1734	108	1734	621.315	252.059	228.836	6	5	0.8333
4586	98	TFIIIC containing-TOP1-SUB1 complex	618.476	697.501	697.501	7	7	1
3896	-	3896	616.496	229.519	229.519	4	4	1
2363	-	HDAC1-associated core complex cII	615.867	649.683	649.683	9	9	1
5213	-	BRCA1-HDAC1-HDAC2 complex	615.203	318.188	110.467	3	2	0.6667
3103	5	3103	614.086	101.635	51.893	3	2	0.6667
1942	43	SIN3-ING1b complex I	605.931	586.532	516.488	9	7	0.7778
5894	25	NuRD.1 complex	605.445	605.082	549.979	8	7	0.875
4153	99	4153	603.8	76.207	76.207	2	2	1
2660	-	2660	600.52	79.006	22.987	4	2	0.5
4818	-	4818	600.146	365.216	365.216	6	6	1
1888	27	1888	598.874	290.378	153.572	8	6	0.75
5103	58	CoREST-HDAC2 complex	595.684	108.691	108.691	2	2	1
3053	18	3053	593.601	831.637	743.931	28	24	0.8571
457	18	457	589.538	897.758	810.052	29	25	0.8621
3457	58	HDAC1-associated protein complex	589.248	674.523	674.523	9	9	1
6198	23	PA700 complex	587.792	997.303	891.997	20	17	0.85
4651	75	TIP60 histone acetylase complex	587.518	645.028	586.446	5	4	0.8
2001	75	c-MYC-ATPase-helicase complex	587.518	635.25	586.446	5	4	0.8
5564	5	5564	586.784	86.907	37.165	3	2	0.6667
448	46	448	586.352	347.101	347.101	5	5	1
4829	18	4829	585.761	1750.77	1358.26	61	49	0.8033
747	5	Exon junction complex	583.137	354.108	305.117	8	7	0.875
5864	133	5864	581.857	130.242	130.242	2	2	1
6113	-	CHTOP-methylosome complex	580.972	189.58	111.34	5	3	0.6
871	-	871	578.919	338.859	203.674	8	5	0.625
5599	28	5599	578.412	987.242	837.282	15	13	0.8667
3707	-	3707	577.774	393.642	393.642	3	3	1
3117	-	3117	576.452	200.704	185.49	4	3	0.75
3872	95	3872	572.002	99.513	99.513	2	2	1
5901	-	Actin-ribonucleoprotein complex (POLR2A, GTF2F1, HNRNPU)	571.78	366	366	3	3	1
626	133	626	570.326	295.742	295.742	4	4	1
4311	-	4311	569.734	314.092	145.674	5	3	0.6
2059	5	C complex spliceosome	569.158	5534.37	4609.71	80	65	0.8125
3948	-	3948	569.086	266.614	150.544	3	2	0.6667
2058	-	PGC-1-SRp40-SRp55-SRp75 complex	568.12	218.556	127.529	4	3	0.75
3469	5	3469	567.182	25.287	25.287	2	2	1
1426	41	WRN-Ku70-Ku80-PARP1 complex	566.668	428.093	265.632	4	3	0.75
3448	-	3448	564.852	189.42	110.961	3	2	0.6667
997	-	997	564.673	196.824	170.366	5	4	0.8
5402	-	5402	564.243	183.154	183.154	2	2	1
3563	41	DNA-PK-Ku complex	561.151	621.637	621.637	3	3	1
5813	-	BRMS1-SIN3-HDAC complex	561.141	535.951	351.118	8	5	0.625
2102	-	LARC complex (LCR-associated remodeling complex)	560.802	1591.68	1549.94	19	18	0.9474
3134	-	SMN-PolII-RHA complex	560.258	749.238	652.093	10	7	0.7
4270	24	Respiratory chain complex I (holoenzyme), mitochondrial	560.232	985.066	714.638	44	28	0.6364
5207	21	5207	559.567	192.957	192.957	3	3	1
1625	13	WRAD complex (WDR5, RBBP5, ASH2L, DPY30)	559.256	175.714	175.714	4	4	1
230	28	230	558.682	343.84	343.84	4	4	1
1197	27	1197	557.842	531.151	394.345	13	11	0.8462
1692	5	1692	556.151	3892.54	3582.39	46	42	0.913
3677	139	3677	555.068	358.273	251.084	5	4	0.8
832	5	832	553.689	93.442	93.442	2	2	1
328	99	SCAMP1-SCAMP2-SCAMP3 complex	553.222	112.856	112.856	3	3	1
4631	-	4631	550.73	404.099	349.133	8	6	0.75
3100	5	3100	547.605	146.61	96.868	4	3	0.75
4753	-	4753	547.346	556.714	485.628	6	5	0.8333
2855	5	2855	547.23	157.698	69.169	5	3	0.6
6174	133	6174	545.773	295.063	295.063	4	4	1
2613	5	2613	545.406	305.861	277.224	6	5	0.8333
4084	117	4084	544.501	587.943	394.848	17	12	0.7059
2470	46	Large Drosha complex	543.887	1474.56	1326.68	20	18	0.9
3551	48	3551	541.146	344.814	230.333	5	4	0.8
5630	5	5630	540.822	334.471	319.292	6	5	0.8333
3866	-	P53-BARD1-Ku70 complex	532.789	200.144	113.496	3	2	0.6667
4613	5	4613	532.756	97.229	97.229	2	2	1
267	5	267	531.727	412.452	412.452	4	4	1
1129	9	1129	530.765	415.961	312.507	7	5	0.7143
5795	-	5795	530.462	229.472	229.472	3	3	1
1301	5	1301	530.386	106.574	106.574	2	2	1
2858	137	2858	529.557	234.469	135.189	4	3	0.75
4026	63	4026	528.807	137.853	137.853	2	2	1
5419	41	Ku antigen-NARG1 complex	524.575	253.82	152.548	3	2	0.6667
3633	41	DEAF1- complex	524.575	211.875	152.548	3	2	0.6667
1630	41	PCNA-KU antigen complex	524.575	181.317	152.548	3	2	0.6667
956	41	Ku70/Ku86/Werner complex	524.575	315.009	152.548	3	2	0.6667
2006	9	2006	523.693	367.518	264.064	6	4	0.6667
2454	5	2454	522.418	255.938	255.938	5	5	1
333	83	TIM17B-TIM23 complex, mitochondrial	521.747	40.216	40.216	2	2	1
5041	-	5041	521.394	372.352	170.254	4	2	0.5
5014	-	5014	520.431	203.631	203.631	3	3	1
1114	5	1114	520.327	223.406	86.333	7	4	0.5714
1854	-	1854	518.532	197.202	125.039	4	2	0.5
3613	-	3613	517.454	422.565	268.547	8	5	0.625
4197	23	4197	517.445	1150.17	620.214	29	16	0.5517
2791	43	2791	515.251	688.254	554.624	11	8	0.7273
2271	58	XFIM complex	512.081	468.165	468.165	5	5	1
4035	94	4035	511.249	728.009	655.538	5	4	0.8
4104	5	SMG1-UPF2-Y14-MAGOH-UPF3B-EIF4A3 complex	511.154	699.997	289.496	6	5	0.8333
152	21	eIF3 complex (EIF3S6, EIF3S5, EIF3S4, EIF3S3, EIF3S6IP, EIF3S2, EIF3S9, EIF3S12, EIF3S10, EIF3S8, EIF3S1, EIF3S7, PCID1)	510.989	793.548	764.486	13	12	0.9231
3548	-	DNTTIP1-ZNF541-HDAC1-HDAC2 complex	508.807	293.067	147.48	4	3	0.75
2848	-	MiDAC complex	508.807	262.469	147.48	4	3	0.75
4286	-	Toposome	508.158	865.357	865.357	7	7	1
15	-	15	505.482	376.415	297.541	5	4	0.8
4074	-	4074	505.14	138.562	94.901	3	2	0.6667
4176	5	SF3A1-SF3A2-SF3A3 complex	504.775	196.991	196.991	3	3	1
1473	29	Casein kinase II (beta-dimer, alpha'-dimer)	503.165	66.155	66.155	2	2	1
2120	52	2120	502.693	171.598	171.598	2	2	1
3854	43	SIN3-ING1b complex II	502.055	1418.8	1348.76	16	14	0.875
4249	5	4249	501.571	162.496	162.496	3	3	1
1000	-	p53-SP1 complex	500.767	124.346	124.346	2	2	1
1327	52	1327	499.121	564.887	417.072	7	5	0.7143
4471	139	4471	499.06	317.03	137.487	5	3	0.6
28	24	28	498.456	60.226	40.213	4	2	0.5
5930	108	5930	497.732	231.198	169.085	6	4	0.6667
5521	75	p400-associated complex	497.548	971.672	929.935	6	5	0.8333
3213	-	3213	497.174	183.81	33.282	3	2	0.6667
1933	42	Ubiquitin E3 ligase (CUL1, RBX1, SKP1)	497.174	120.611	30.932	3	2	0.6667
5690	-	MeCP2-SIN3A-HDAC complex	496.281	308.083	255.642	4	3	0.75
1633	-	Emerin complex 25	493.618	617.126	372.79	16	11	0.6875
4096	-	4096	492.908	177.794	89.144	3	2	0.6667
2051	48	2051	492.865	238.049	65.643	4	2	0.5
879	144	879	491.94	288.489	288.489	2	2	1
1961	97	1961	491.587	330.123	292.932	6	5	0.8333
2233	57	ATR-HDAC2 complex	490.732	356.731	356.731	2	2	1
4327	-	4327	490.413	162.663	162.663	2	2	1
6073	97	6073	490.292	202.901	165.71	4	3	0.75
1643	-	1643	488.379	166.744	166.744	3	3	1
1541	35	Dynein-2 complex, cytoplasmic	488.302	837.57	659.283	12	6	0.5
2767	5	2767	486.69	1862.81	1825.17	24	23	0.9583
3387	41	Rap1 complex	484.793	603.971	603.971	7	7	1
1340	21	EIF3 complex (EIF3B, EIF3G, EIF3I)	483.952	164.595	164.595	3	3	1
5759	1	5759	483.227	280.023	168.342	5	3	0.6
1234	142	1234	482.528	1291.63	911.932	15	11	0.7333
1931	23	1931	482.108	1349.23	971.757	27	19	0.7037
5991	46	5991	481.034	168.982	168.982	2	2	1
2834	19	BRM-SIN3A complex	479.26	1365.47	1129.18	15	13	0.8667
4758	5	4758	478.833	36.963	19.963	3	2	0.6667
4742	-	4742	477.529	494.576	494.576	6	6	1
3934	96	TIM50-TIM23 complex, mitochondrial	476.014	61.589	61.589	2	2	1
4117	41	NCOA6-DNA-PK-Ku-PARP1 complex	475.28	953.866	734.721	5	4	0.8
2465	1	2465	474.013	233.585	121.904	4	2	0.5
1782	35	1782	473.617	191.294	133.493	3	2	0.6667
4189	101	4189	473.525	84.422	84.422	2	2	1
3867	81	3867	471.74	179.185	130.381	4	2	0.5
2389	11	P-TEFb-7SKRNA-HEXIM1 complex	470.984	164.086	164.086	3	3	1
1188	5	1188	470.773	3282.17	2377.39	41	33	0.8049
436	5	Spliceosome	470.281	9706.98	7777.43	143	112	0.7832
1314	19	BRG1-SIN3A complex	469.421	1313.74	1258.72	14	13	0.9286
2513	5	2513	468.773	99.131	31.808	6	3	0.5
6014	5	KPNB1-RAN complex	467.095	121.593	121.593	2	2	1
1988	139	CF IIAm complex (Cleavage factor IIAm complex)	466.658	1265.56	844.863	16	13	0.8125
5986	122	5986	466.549	172.68	172.68	3	3	1
3070	73	3070	466.421	74.599	74.599	2	2	1
3611	-	3611	464.635	182.233	123.143	3	2	0.6667
613	69	613	463.278	111.407	111.407	4	4	1
1856	13	HCF-1 complex	459.388	1565.54	1409.17	18	16	0.8889
4639	-	NK-3-Groucho-HIPK2-SIN3A-RbpA48-HDAC1 complex	456.694	488.451	247.934	6	3	0.5
2407	139	2407	456.315	118.137	78.277	3	2	0.6667
6239	137	6239	453.973	199.539	100.259	3	2	0.6667
640	66	640	453.094	277.825	277.825	3	3	1
2840	-	2840	452.201	295.93	205.268	6	4	0.6667
833	-	Mi-2/NuRD-MTA2 complex	450.772	309.32	230.474	5	4	0.8
5736	52	5736	450.161	284.059	221.717	4	3	0.75
2226	-	ILF3-XPO5 complex	449.925	231.649	231.649	2	2	1
3399	-	3399	449.402	1029.71	787.719	9	7	0.7778
4138	23	4138	449.138	1464.18	1000.29	30	20	0.6667
5097	58	HDAC1-associated core complex cI	449.132	201.333	201.333	3	3	1
3963	97	3963	448.837	147.691	110.5	3	2	0.6667
5675	129	5675	448.58	142.735	142.735	2	2	1
5274	122	5274	446.787	128.294	128.294	2	2	1
5354	134	5354	446.131	431.47	365.036	9	7	0.7778
5331	49	5331	446.018	150.556	77.798	3	2	0.6667
5336	-	5336	444.416	201.978	97.235	3	2	0.6667
1651	33	1651	442.244	157.235	51.769	3	2	0.6667
6027	100	6027	442.02	242.941	242.941	3	3	1
3579	-	3579	440.516	204.694	204.694	3	3	1
1842	48	1842	439.717	353.984	181.578	5	3	0.6
3152	-	URI complex (Unconventional prefoldin RPB5 Interactor)	439.472	392.805	221.074	9	6	0.6667
5765	-	5765	439.143	160.973	160.973	2	2	1
2053	-	FCP1-associated protein complex	437.624	472.393	277.08	7	4	0.5714
1088	-	1088	436.564	907.721	586.858	9	6	0.6667
5127	5	5127	434.341	2620.11	2592.23	24	23	0.9583
4883	41	TRF2-Rap1 complex III	434.238	103.854	103.854	2	2	1
4399	-	4399	434.106	274.602	274.602	4	4	1
978	41	Vigilin-DNA-PK-Ku antigen complex	434.103	763.093	763.093	4	4	1
5464	66	5464	432.865	222.297	222.297	2	2	1
4295	62	4295	432.487	43.78	31.571	3	2	0.6667
2811	-	2811	432.487	154.176	31.571	3	2	0.6667
2793	67	2793	432.008	281.697	226.234	5	3	0.6
895	-	895	430.624	207.091	89.497	4	2	0.5
610	29	FACT complex	430.446	200.989	200.989	2	2	1
4671	5	4671	429.052	4358.68	4200.27	45	42	0.9333
2186	-	2186	428.918	163.957	163.957	2	2	1
1415	46	1415	428.837	146.354	93.969	3	2	0.6667
1847	5	1847	428.367	386.242	331.81	7	5	0.7143
3466	3	3466	428.315	1476.01	1318.64	21	18	0.8571
1266	-	GammaH2AFX-NDHII-Ku70-DNA complex	428.096	225.946	210.801	3	2	0.6667
6192	-	6192	428.028	186.48	44.709	4	2	0.5
3785	50	SNF2h-cohesin-NuRD complex	426.954	1607.27	1249.83	16	13	0.8125
2909	70	2909	426.633	73.907	73.907	2	2	1
5542	-	KPNA2-KPNB1 complex	426.12	155.032	155.032	2	2	1
5176	21	EIF3 core complex (EIF3A, EIF3B, EIF3G, EIF3I)	425.509	331.164	331.164	4	4	1
971	-	971	424.837	296.195	261.97	5	4	0.8
5228	50	HuCHRAC complex	422.164	332.178	332.178	4	4	1
98	-	98	422.153	172.256	88.399	3	2	0.6667
2579	86	2579	421.548	192.073	59.473	4	3	0.75
755	-	755	421.401	229.525	159.486	3	2	0.6667
1785	41	MGC1-DNA-PKcs-Ku complex	420.863	848.303	621.637	4	3	0.75
1989	-	RNA pol II containing coactivator complex Tat-SF	420.551	543.421	422.421	5	4	0.8
4237	103	4237	420.064	389.02	389.02	7	7	1
3327	82	3327	418.411	161.148	161.148	2	2	1
4865	24	Respiratory chain complex I (early intermediate NDUFAF1 assembly), mitochondrial	417.383	203.101	106.112	7	4	0.5714
4874	-	4874	415.433	265.56	202.617	3	2	0.6667
655	-	655	414.816	73.983	73.983	2	2	1
4762	-	Membrane protein complex (VCP, UFD1L, SEC61B)	413.661	133.796	99.296	3	2	0.6667
2952	61	2952	412.502	227.298	136.651	4	3	0.75
2738	-	ING2 complex	410.727	764.534	426.883	12	7	0.5833
1827	27	1827	410.159	349.776	240.773	6	5	0.8333
5586	-	5586	408.884	361.313	325.376	4	3	0.75
3651	-	3651	406.591	1180.94	1004.9	12	10	0.8333
5326	-	Mi2/NuRD-BCL6-MTA3 complex	405.608	452.302	373.456	5	4	0.8
2780	57	ATR-HDAC2-CHD4 complex	405.281	574.736	574.736	3	3	1
5636	-	Ubiquitin E3 ligase (GLMN, FBXW8, SKP1A, RBX1)	405.104	166.534	99.14	4	3	0.75
519	12	CNOT1-CNOT2-CNOT3 complex	404.987	408.549	408.549	3	3	1
5018	41	5018	404.676	551.794	551.794	2	2	1
744	-	744	404.386	196.011	196.011	3	3	1
202	-	202	403.933	123.68	123.68	2	2	1
3709	-	3709	403.743	457.658	263.442	7	4	0.5714
4713	66	4713	403.605	211.803	211.803	2	2	1
5157	120	5157	403.394	182.127	182.127	3	3	1
4194	-	MRG15-PAM14-RB complex	402.643	162.283	56.124	3	2	0.6667
3395	-	3395	402.643	70.932	56.124	3	2	0.6667
4584	113	4584	402.372	162.315	126.946	3	2	0.6667
668	113	668	402.372	187.617	126.946	3	2	0.6667
1829	29	FACT complex, UV-activated	401.63	312.288	312.288	5	5	1
2456	21	2456	401.123	1011.94	877.407	13	11	0.8462
2866	28	RFC complex	400.613	286.147	286.147	5	5	1
2975	71	2975	400.197	123.17	123.17	2	2	1
5951	134	5951	399.357	387.239	320.805	8	6	0.75
2089	49	2089	397.656	183.318	110.56	4	3	0.75
4093	-	PGAM5-KEAP1-NRF2 complex	397.608	169.497	101.67	3	2	0.6667
535	-	535	396.974	356.162	356.162	2	2	1
6152	29	Casein kinase II (beta-dimer, alpha-dimer)	395.387	70.086	70.086	2	2	1
2798	21	2798	395.033	193.176	193.176	3	3	1
4126	5	Postsplicing complex	393.038	508.892	454.196	7	6	0.8571
1843	-	1843	392.971	341.64	341.64	4	4	1
2078	41	DHX9-ADAR-vigilin-DNA-PK-Ku antigen complex	392.732	1040.12	1040.12	6	6	1
71	21	71	391.897	1175.07	914.971	16	12	0.75
3302	75	NuA4/Tip60-HAT complex B	391.046	832.958	627.92	8	5	0.625
1861	37	1861	389.13	135.697	116.104	3	2	0.6667
1277	-	RB1-HDAC1-BRG1 complex	388.827	345.908	239.749	3	2	0.6667
749	142	749	388.059	873.838	515.884	10	7	0.7
2290	58	Anti-HDAC2 complex	387.142	1764.29	1498.71	17	14	0.8235
1457	28	1457	385.843	447.636	447.636	7	7	1
164	41	TERF2-RAP1 complex	385.8	540.91	490.887	7	6	0.8571
338	75	TRRAP-BAF53-HAT complex	385.076	485.061	485.061	2	2	1
5398	-	5398	384.981	9970.12	7209.64	148	103	0.6959
3845	-	RFC2-RIalpha complex	384.788	104.991	104.991	2	2	1
200	86	200	384.057	402.424	36.709	4	2	0.5
3342	58	BHC complex	383.543	367.364	256.697	6	4	0.6667
322	29	Casein kinase II complex	382.42	111.299	111.299	3	3	1
885	19	BRM-SIN3A-HDAC complex	382.355	1207.7	1026.42	12	11	0.9167
3233	78	Ubiquitin E3 ligase (DDB1, CUL4A, RBX1)	381.773	226.922	139.242	3	2	0.6667
3474	21	EIF3 complex (EIF3A, EIF3B, EIF3G, EIF3I, EIF3C)	381.475	436.508	436.508	5	5	1
2647	95	2647	381.334	190.509	99.513	3	2	0.6667
2842	-	2842	378.623	154.791	113.275	3	2	0.6667
4696	-	4696	378.055	194.053	81.241	4	2	0.5
2799	19	BAF complex	375.998	1060.2	878.921	9	8	0.8889
5264	-	5264	375.945	9757.41	7558.45	148	110	0.7432
3104	63	3104	375.474	320.365	320.365	5	5	1
5750	-	5750	374.52	104.226	49.413	4	2	0.5
1685	5	1685	374.234	226.233	226.233	3	3	1
3349	7	3349	373.65	405.757	405.757	4	4	1
5291	42	Ubiquitin E3 ligase (FBXW7, CUL1, SKP1A, RBX1)	372.881	200.274	30.932	4	2	0.5
3336	42	Ubiquitin E3 ligase (FBXW11, SKP1A, CUL1, RBX1)	372.881	182.702	30.932	4	2	0.5
2983	42	Ubiquitin E3 ligase (NIPA, SKP1A, CUL1, RBX1)	372.881	175.873	30.932	4	2	0.5
2419	42	Neddylin ligase (FBXO11, SKP1, CUL1, RBX1)	372.881	224.196	30.932	4	2	0.5
1670	42	Ubiquitin E3 ligase (SKP1A, SKP2, CUL1, RBX1)	372.881	168.372	30.932	4	2	0.5
1635	42	Ubiquitin E3 ligase (FBXO18, SKP1A, CUL1, RBX1)	372.881	238.297	30.932	4	2	0.5
511	42	Ubiquitin E3 ligase (FBXO31, SKP1A, CUL1, RBX1)	372.881	181.275	30.932	4	2	0.5
17	-	Ubiquitin E3 ligase (SKP1A, FBXW8, CUL7, RBX1)	372.881	289.487	30.932	4	2	0.5
266	-	266	372.858	94.4	72.175	4	3	0.75
4210	5	Upf complex (UPF1, UPF2, UPF3b)	371.399	329.917	329.917	3	3	1
919	-	CUL4B-DDB1-GRWD1 complex	369.892	280.369	176.387	3	2	0.6667
1504	-	1504	369.79	115.754	115.754	2	2	1
2658	61	2658	369.022	386.161	205.648	6	4	0.6667
4683	41	53BP1-containing complex	367.429	463.507	434.26	5	4	0.8
6253	-	SWI/SNF chromatin-remodeling complex	367.15	480.647	246.927	5	3	0.6
2774	-	MAD1-mSin3A-HDAC2 complex	364.459	225.793	200.539	3	2	0.6667
4264	43	ALL-1 supercomplex	363.315	2683.36	1749.74	28	21	0.75
4157	126	4157	362.515	256.575	207.816	6	5	0.8333
654	11	POLR2A-CCNT1-CDK9-NCL-LEM6-CPSF2 complex	361.753	596.767	505.74	6	5	0.8333
6259	67	6259	360.007	319.343	226.234	6	3	0.5
4763	118	4763	357.399	151.886	131.825	3	2	0.6667
2734	-	2734	357.121	248.694	135.266	5	3	0.6
10	-	YY1-MDM2-p53 complex	356.95	143.599	88.366	3	2	0.6667
633	138	RAD17-RFC complex	356.596	234.947	157.892	5	4	0.8
2018	35	2018	355.213	204.356	133.493	4	2	0.5
4444	69	Rnase/Mrp complex	354.838	329.489	279.406	10	7	0.7
6155	5	6155	354.436	148.704	148.704	2	2	1
5565	19	EBAFa complex	353.288	999.898	937.842	10	9	0.9
3406	-	3406	353.143	233.867	174.442	3	2	0.6667
284	13	Menin-associated histone methyltransferase complex	352.86	671.149	377.634	7	6	0.8571
5672	69	5672	352.697	286.589	189.524	10	7	0.7
5721	13	Set1A complex	351.969	884.975	798.196	10	9	0.9
1299	-	1299	350.533	900.762	900.762	6	6	1
2119	52	2119	348.715	427.207	342.189	4	3	0.75
4821	-	4821	348.047	248.068	173.69	5	3	0.6
4844	-	4844	347.595	225.111	170.553	4	3	0.75
3039	13	MLL1 complex	346.943	1001.16	569.394	8	7	0.875
3718	19	PBAF complex (Polybromo- and BAF containing complex)	346.918	1068.95	1027.21	10	9	0.9
3370	85	NCOR-SIN3-HDAC1 complex	343.755	475.082	200.278	3	2	0.6667
539	-	PU.1-SIN3A-HDAC complex	343.755	231.361	200.278	3	2	0.6667
1729	-	RFC2-RIalpha complex	342.89	104.466	104.466	2	2	1
5249	139	5249	342.236	174.566	78.277	4	2	0.5
926	21	EIF3 complex (EIF3A, EIF3B, EIF3G, EIF3I, EIF3J)	340.407	360.226	331.164	5	4	0.8
5862	19	EBAFb complex	340.089	993.976	695.797	10	8	0.8
4787	-	4787	339.922	108.196	108.196	2	2	1
84	10	Histone H3.1 complex	337.543	541.715	346.157	10	5	0.5
1527	-	1527	335.261	99.481	99.481	2	2	1
4489	109	4489	334.14	117.736	88.068	3	2	0.6667
3693	28	BRD4-RFC complex	333.844	438.366	286.147	6	5	0.8333
2378	28	2378	333.844	314.916	286.147	6	5	0.8333
986	-	Profilin 1 complex	332.653	458.635	393.628	6	4	0.6667
1250	59	1250	332.424	311.905	262.048	5	4	0.8
955	5	955	331.812	205.572	205.572	2	2	1
2776	66	2776	331.543	332.155	332.155	4	4	1
414	85	NCOR-SIN3-HDAC-HESX1 complex	330.854	684.921	255.642	6	3	0.5
5551	-	RNA polymerase II complex, chromatin structure modifying	330.807	554.321	452.23	9	6	0.6667
232	61	232	330.002	317.164	136.651	5	3	0.6
2391	-	RANBPM-Muskelin-TWA1-HSMpp8 complex	329.977	286.546	189.364	4	3	0.75
3297	5	3297	329.204	391.624	391.624	5	5	1
2176	-	2176	328.902	245.411	218.623	3	2	0.6667
6059	58	CoREST-HDAC complex	328.751	482.636	256.697	7	4	0.5714
3266	58	BRAF53-BRCA2 complex	328.751	751.566	256.697	7	4	0.5714
3306	19	SWI-SNF chromatin remodeling-related-BRCA1 complex	327.758	1268.61	879.609	10	8	0.8
4688	76	Paf complex	327.181	363.04	363.04	5	5	1
896	-	896	327.011	476.207	247.358	4	2	0.5
692	103	692	326.717	595.844	389.02	9	7	0.7778
3012	74	3012	326.687	189.822	68.552	4	2	0.5
4825	5	mRNA decay complex (UPF1, UPF2, UPF3B, DCP2, XRN1, XRN2, EXOSC2, EXOSC4, EXOSC10, PARN)	324.615	914.517	792.609	10	8	0.8
2395	62	2395	324.365	209.693	31.571	4	2	0.5
3267	-	3267	323.908	229.754	106.241	4	2	0.5
2163	-	2163	323.722	272.482	261.905	4	3	0.75
2777	69	2777	322.192	68.796	36.283	4	2	0.5
2718	60	2718	321.963	394.503	394.503	5	5	1
163	-	NUMB-TP53-MDM2 complex	321.609	169.69	114.457	3	2	0.6667
1272	46	1272	320.689	237.546	168.982	3	2	0.6667
2463	21	EIF3 complex (EIF3B, EIF3J, EIF3I)	319.325	158.046	128.984	3	2	0.6667
1786	91	Emerin complex 32	318.363	1666.22	1179.22	22	13	0.5909
3106	-	3106	318.339	107.171	82.244	3	2	0.6667
1954	45	CTLH complex	317.961	327.404	327.404	5	5	1
5846	-	5846	317.954	449.269	324.098	7	5	0.7143
4056	-	NCOR1 complex	316.925	1460.16	1067.76	10	8	0.8
3456	-	AMY-1-S-AKAP84-RII-beta complex	316.262	155.611	109.309	3	2	0.6667
5644	13	MLL2 complex	316.253	1309.66	629.497	10	8	0.8
2300	60	5FMC (Friends of Methylated Chtop) complex	315.938	420.854	420.854	5	5	1
1195	12	CCR4-NOT complex	315.73	738.758	675.451	9	8	0.8889
2694	101	2694	315.683	91.488	84.422	3	2	0.6667
1645	26	1645	315.666	116.597	55.915	4	2	0.5
3839	-	3839	314.998	137.938	121.569	3	2	0.6667
3228	5	3228	313.722	689.359	689.359	10	10	1
2951	-	CRM1-RAN-PHAX-CBC complex (cap binding complex)	313.147	302.052	165.81	5	3	0.6
3385	63	Oligosaccharyltransferase complex (Stt3A variant)	311.545	319.718	307.221	6	5	0.8333
3288	-	FIB-associated protein complex	311.505	279.809	137.83	6	3	0.5
2106	34	2106	311.173	248.046	202.268	4	3	0.75
1669	34	1669	311.173	223.443	202.268	4	3	0.75
2706	68	2706	311.047	148.508	75.057	3	2	0.6667
1237	73	1237	310.947	161.787	74.599	3	2	0.6667
2947	-	PCNA-CHL12-RFC2-5 complex	310.684	294.044	265.275	6	5	0.8333
2406	-	BLM-TRF2 complex	309.629	218.594	218.594	2	2	1
5973	14	Condensin I-PARP-1-XRCC1 complex	309.452	819.478	750.001	7	6	0.8571
1305	18	1305	308.751	526.43	261.392	13	8	0.6154
3307	13	WRA complex (WDR5, RBBP5, ASH2L)	308.069	164.464	164.464	3	3	1
5179	15	5179	306.801	558.764	484.657	7	6	0.8571
3190	75	DMAP1-associated complex	306.435	1595.88	1065.27	10	6	0.6
4309	60	LAS1L-PELP1-TEX10-WDR18-NOL9-SENP3 complex	305.642	500.177	500.177	6	6	1
3204	77	RPA complex	303.393	110.954	81.707	3	2	0.6667
4860	120	4860	302.546	191.245	182.127	4	3	0.75
3841	120	3841	302.546	220.458	182.127	4	3	0.75
5509	127	5509	301.929	94.223	94.223	2	2	1
4516	113	4516	301.779	222.986	126.946	4	2	0.5
348	113	348	301.779	211.538	126.946	4	2	0.5
4668	115	B-WICH complex	300.35	1007.61	546.608	8	5	0.625
2807	14	2807	298.485	354.079	354.079	3	3	1
121	5	TREX complex	297.813	512.878	463.887	8	7	0.875
3312	13	Set1A complex	297.422	461.289	461.289	6	6	1
5095	5	5095	295.44	692.818	692.818	5	5	1
124	14	Condensin I complex	294.643	636.917	636.917	5	5	1
3890	8	3890	293.221	222.898	222.898	4	4	1
3335	37	3335	291.848	149.172	116.104	4	2	0.5
106	3	106	291.336	146.137	115.625	3	2	0.6667
5350	5	5350	290.518	203.215	203.215	2	2	1
564	19	BAF complex	290.389	1426.73	920.714	13	9	0.6923
4518	110	Daxx-Axin-p53 complex	290.009	220.661	125.026	3	2	0.6667
3612	5	3612	289.518	229.22	171.895	5	4	0.8
1211	45	1211	289.514	567.323	507.376	11	9	0.8182
2512	41	2512	289.492	163.856	103.854	3	2	0.6667
1113	7	1113	289.245	510.255	435.128	6	5	0.8333
1341	-	BCOR complex	289.152	569.612	319.4	8	4	0.5
3921	14	CAP(C)-CAP(E) complex	288.881	282.838	282.838	2	2	1
4999	13	Set1B complex	288.753	1261.41	942.628	12	9	0.75
822	85	NCOR2 complex	288.023	872.81	525.852	7	4	0.5714
3223	-	3223	287.932	222.292	150.129	4	2	0.5
2140	-	ETS2-SMARCA4-INI1 complex	287.388	281.788	228.787	3	2	0.6667
325	-	325	287.017	212.226	140.895	3	2	0.6667
5916	29	FACT-NEK9 complex	286.964	308.157	200.989	3	2	0.6667
4324	29	Casein kinase II-HMG1 complex	286.815	136.193	111.299	4	3	0.75
472	-	SNARE complex (STX4, VAMP8, VAMP3, SNAP23)	286.457	80.281	45.489	4	2	0.5
4360	78	Ubiquitin E3 ligase (CDT1, DDB1, CUL4A, RBX1)	286.33	287.312	139.242	4	2	0.5
2125	53	2125	286.026	190.981	126.139	5	3	0.6
20	-	20	285.961	181.124	92.445	3	2	0.6667
2698	66	2698	285.615	231.751	231.751	2	2	1
3931	86	3931	284.439	693.395	263.241	6	3	0.5
3589	5	SMN complex (GEMIN5,4,3), SMN-independent intermediate	283.914	380.867	380.867	3	3	1
5338	124	5338	283.886	194.765	106.115	3	2	0.6667
558	19	WINAC complex	282.627	1689.5	1289.03	14	11	0.7857
6255	-	6255	282.371	205.733	123.277	4	2	0.5
165	33	165	281.997	358.836	215.966	5	3	0.6
4055	98	transcription factor IIIC multisubunit complex	281.199	592.38	592.38	5	5	1
663	-	663	280.049	103.609	103.609	2	2	1
3960	82	3960	278.941	196.225	161.148	3	2	0.6667
3811	38	Catenin (alpha) - catenin (beta) complex	278.344	185.568	185.568	2	2	1
2317	5	SRm160-SRm300 complex	277.712	401.95	401.95	2	2	1
3329	-	3329	277.596	131.472	131.472	2	2	1
793	-	P-TEFb.4 complex	277.378	107.018	107.018	2	2	1
1490	-	ITGA3-ITGB1-BSG complex	277.046	247.227	130.615	3	2	0.6667
5775	130	3M complex	275.967	862.032	322.248	7	4	0.5714
1139	-	1139	275.342	269.089	173.049	4	2	0.5
6177	41	DNA double-strand break end-joining complex	275.339	614.25	471.992	7	5	0.7143
4823	14	Condensin II	273.809	650.916	650.916	5	5	1
1750	-	1750	273.365	1812.43	920.306	20	11	0.55
3520	85	NCOR-SIN3-RPD3 complex	273.344	608.409	200.539	4	2	0.5
2422	63	2422	273.253	182.512	182.512	3	3	1
2685	-	2685	271.921	683.044	640.451	7	6	0.8571
475	26	475	271.685	278.709	191.569	7	4	0.5714
6003	62	6003	269.485	471.211	293.089	5	3	0.6
5279	-	5279	268.696	211.305	102.065	4	2	0.5
5320	15	5320	268.372	488.508	392.852	8	5	0.625
100	-	100	268.341	170.44	170.44	2	2	1
4710	63	Oligosaccharyltransferase complex (Stt3B variant)	268.196	372.538	320.365	7	5	0.7143
1229	13	Set1B complex	268.068	488.058	275.255	6	5	0.8333
5799	118	5799	268.049	192.145	131.825	4	2	0.5
1006	-	CD98-LAT2-ITGB1 complex	267.537	214.791	156.409	3	2	0.6667
4697	5	4697	267.261	684.044	646.398	9	8	0.8889
731	115	B-WICH complex	266.978	1217.42	546.608	9	5	0.5556
1339	-	NUMAC complex (nucleosomal methylation activator complex)	266.44	1028.68	831.46	10	7	0.7
5316	-	SKI-NCOR1-SIN3A-HDAC1 complex	265.575	550.493	470.488	4	3	0.75
5848	14	DNMT3B complex	265.506	840.653	605.021	7	5	0.7143
2333	63	SELK multiprotein complex	265.294	514.25	426.074	10	6	0.6
4145	49	4145	265.104	261.23	110.56	6	3	0.5
2528	49	2528	265.104	297.21	110.56	6	3	0.5
2183	-	2183	264.333	275.197	275.197	3	3	1
5221	29	5221	263.592	108.517	70.086	3	2	0.6667
5226	58	anti-BHC110 complex	263.01	1038.51	657.656	11	7	0.6364
2555	-	4E-T-DDX6-CNOT1 complex	261.356	429.557	429.557	3	3	1
208	59	208	261.212	220.707	170.85	4	3	0.75
1691	5	1691	261.12	1134.23	1074.96	10	9	0.9
342	83	TIM (TIM17A, TIM17B, TIM23, TIM44) complex, mitochondrial	260.873	109.596	40.216	4	2	0.5
2503	-	2503	259.561	245.988	72.756	3	2	0.6667
3648	5	Exon junction complex (mRNA splicing-dependent)	259.378	375.935	375.935	2	2	1
2934	-	2934	259.2	231.514	191.897	4	3	0.75
5576	5	5576	258.414	1341.93	1304.29	14	13	0.9286
5080	-	SMAD3-cSKI-SIN3A-HDAC1 complex	257.816	328.364	200.278	4	2	0.5
4494	-	SMAR1-HDAC1-SIN3A-SIN3B repressor complex	257.816	389.838	200.278	4	2	0.5
923	85	HERP1/HEY2-NCOR-SIN3A complex	257.816	510.89	200.278	4	2	0.5
974	-	CUL4A-DDB1-WDR61 complex	256.79	248.229	160.549	3	2	0.6667
1813	36	1813	256.545	89.435	89.435	2	2	1
1660	-	MIB complex	256.413	406.121	267.934	11	6	0.5455
3634	13	MLL4 complex	255.624	1291.48	329.891	9	5	0.5556
584	13	MLL3 complex	255.624	1239.46	329.891	9	5	0.5556
4803	-	Snurportin-CRM1-RanGTP complex	255.308	188.952	147.809	3	2	0.6667
1597	102	1597	255.078	246.708	205.737	4	3	0.75
3264	7	3264	254.712	769.808	536.835	10	7	0.7
2736	-	2736	254.119	168.079	168.079	2	2	1
1875	39	1875	254.051	157.804	157.804	2	2	1
2349	15	2349	253.854	457.461	375.709	6	4	0.6667
4323	5	4323	252.697	807.929	791.143	8	7	0.875
1596	-	1596	252.689	349.128	174.292	5	3	0.6
1274	-	1274	252.127	300.926	215.004	9	5	0.5556
4137	-	Decapping complex	251.004	373.922	325.465	5	4	0.8
3047	-	TIM50-COIL complex	250.721	102.254	102.254	2	2	1
37	-	Ecsit complex (ECSIT, NDUFS3, NDUFAF1)	249.303	117.154	79.39	3	2	0.6667
2420	34	2420	248.939	269.221	202.268	5	3	0.6
4366	30	4366	248.824	136.075	136.075	2	2	1
4220	102	4220	247.015	156.136	156.136	2	2	1
3432	-	3432	245.957	723.033	538.932	4	2	0.5
5748	5	THO complex	245.747	398.227	398.227	5	5	1
570	5	hTREX84 complex	243.298	436.999	436.999	6	6	1
477	12	477	242.645	686.603	557.563	10	7	0.7
1013	0	1013	241.149	181.949	61.884	4	2	0.5
4280	58	4280	240.432	428.891	337.497	6	4	0.6667
3654	91	Emerin-actin-NMI-(alphaII)spectrin complex	239.19	390.327	313.533	4	2	0.5
5019	144	5019	238.782	420.821	303.839	6	3	0.5
1450	26	1450	238.781	116.832	81.739	3	2	0.6667
551	53	551	238.355	221.673	126.139	6	3	0.5
4184	100	4184	238.294	225.38	225.38	2	2	1
310	26	310	237.724	309.543	191.569	8	4	0.5
4365	105	4365	237.318	1039.84	812.426	17	11	0.6471
2812	5	2812	237.117	245.588	245.588	3	3	1
4356	-	DBIRD complex	237.116	168.556	168.556	2	2	1
3553	13	3553	236.572	416.391	203.588	4	3	0.75
5497	122	5497	236.511	325.965	297.563	4	3	0.75
1175	32	p300-CBP-p270-SWI/SNF complex	236.167	1256.09	991.929	7	6	0.8571
1252	15	1252	236.041	643.489	526.351	13	8	0.6154
3586	-	3586	235.6	195.99	123.146	3	2	0.6667
538	-	538	235.6	145.238	123.146	3	2	0.6667
2044	75	NuA4/Tip60 HAT complex	234.359	1501.98	1139.05	16	8	0.5
969	98	5S-DNA-TFIIIA-TFIIIC2 subcomplex	234.332	633.895	592.38	6	5	0.8333
486	-	486	234.057	202.237	133.576	3	2	0.6667
5404	76	5404	233.701	535.308	363.04	7	5	0.7143
4426	-	4426	233.43	143.216	143.216	2	2	1
2357	68	2357	233.285	191.723	75.057	4	2	0.5
4924	107	CTF18-cohesion-RFC-POLH complex	233.013	401.827	265.275	8	5	0.625
2609	13	NIF1-ASH2L-RBBP5-WDR5 complex	231.052	309.357	164.464	4	3	0.75
2338	13	MLL1 core complex	231.052	596.228	164.464	4	3	0.75
4765	15	4765	230.955	618.938	501.8	12	7	0.5833
5025	-	5025	230.831	381.913	343.414	4	3	0.75
5325	105	5325	230.77	1004.78	777.369	17	11	0.6471
4574	-	MNK1-eIF4F complex	230.586	298.084	200.588	4	2	0.5
5384	-	EED-EZH-YY1 polycomb complex	230.418	180.274	94.911	3	2	0.6667
2700	13	MLL1-WDR5 complex	230.34	2792.15	1475.52	27	16	0.5926
2588	13	PTIP-HMT complex	230.062	1532.98	329.891	10	5	0.5
3545	-	SNARE complex (RINT1, ZW10, p31)	229.035	219.073	128.441	3	2	0.6667
461	58	LSD1-CoREST complex	227.824	146.23	146.23	2	2	1
5255	-	5255	227.808	322.536	282.927	3	2	0.6667
4938	-	4938	227.401	543.719	274.835	5	3	0.6
1267	-	1267	227.346	199.466	199.466	3	3	1
6030	-	6030	227.284	140.262	140.262	2	2	1
636	-	636	227.283	963.823	882.481	4	2	0.5
4080	86	4080	226.962	816.269	296.19	8	4	0.5
3806	-	RNA polymerase II complex, incomplete (CDK8 complex), chromatin structure modifying	226.744	497.861	358.127	8	4	0.5
4879	104	Cleavage and polyadenylation factor (CPSF)	226.18	423.638	423.638	5	5	1
2986	-	2986	225.76	305.358	262.851	5	4	0.8
4984	-	hASC-1 complex	225.354	449.475	449.475	4	4	1
4554	5	4554	225.236	588.505	486.434	11	9	0.8182
3125	76	3125	224.678	440.942	302.463	6	4	0.6667
3321	-	3321	224.477	313.567	109.542	6	3	0.5
2293	59	2293	223.507	149.338	99.481	3	2	0.6667
2045	138	9-1-1-RAD17-RFC complex	222.873	341.012	157.892	8	4	0.5
5475	28	RC complex (Replication competent complex)	222.563	600.489	286.147	9	5	0.5556
5728	-	5728	222.318	364.619	232.798	5	3	0.6
5681	-	5681	221.261	525.776	454.69	4	3	0.75
4629	-	4629	220.12	166.337	78.371	4	2	0.5
2036	29	2036	219.661	180.283	130.062	5	3	0.6
3480	-	3480	219.465	252.197	252.197	3	3	1
5912	-	Ubiquitin E3 ligase (AHR, ARNT, DDB1, TBL3, CUL4B, RBX1)	219.463	515.042	228.277	6	3	0.5
1558	-	DLL1-CTNNB1-CDH2 complex	219.334	263.362	185.306	3	2	0.6667
5654	6	5654	219.264	379.136	379.136	4	4	1
6035	3	6035	219.122	334.867	208.003	6	4	0.6667
4571	110	DAXX-Axin-p53-HIPK2 complex	217.507	351.627	125.026	4	2	0.5
155	5	155	216.915	220.31	220.31	2	2	1
3617	89	3617	214.911	412.673	237.755	5	3	0.6
2046	11	P-TEFb.1 complex	213.448	123.463	123.463	2	2	1
6156	70	6156	213.317	202.991	73.907	4	2	0.5
3947	70	3947	213.317	181.541	73.907	4	2	0.5
3661	70	3661	213.317	163.742	73.907	4	2	0.5
1803	70	1803	213.317	261.154	73.907	4	2	0.5
184	5	Upf complex (UPF1, UPF2, UPF3a)	213.294	326.851	272.155	3	2	0.6667
505	124	505	212.915	220.152	106.115	4	2	0.5
2860	-	RCP-Rab11 complex	212.321	161.561	161.561	2	2	1
3840	-	3840	212.201	162.554	109.544	3	2	0.6667
1950	-	1950	211.265	282.579	169.958	5	3	0.6
4312	104	4312	211.245	564.786	564.786	6	6	1
1697	-	1697	211.177	428.566	253.73	6	4	0.6667
4714	13	4714	211.172	325.657	325.657	2	2	1
6019	-	6019	210.798	219.935	161.656	3	2	0.6667
2314	-	CUL4A-DDB1-WDR57 complex	210.09	253.959	166.279	3	2	0.6667
5561	91	Emerin architectural complex	209.869	530.874	379.941	6	3	0.5
2563	18	2563	209.339	75.155	75.155	2	2	1
3791	82	3791	209.206	244.898	161.148	4	2	0.5
3482	15	3482	208.162	123.426	108.948	3	2	0.6667
3200	76	3200	208.107	380.966	242.487	5	3	0.6
3624	77	RC complex during S-phase of cell cycle	207.819	1217.45	838.078	13	8	0.6154
1350	77	RC complex during G2/M-phase of cell cycle	207.819	1164.22	838.078	13	8	0.6154
2204	13	2204	207.313	932.891	720.088	6	5	0.8333
5146	-	5146	205.124	324.894	262.255	4	3	0.75
3769	93	Cell division cycle complex (CDC27, CDC16, ANAPC7)	204.113	230.378	230.378	3	3	1
780	12	780	203.207	1090.19	857.247	15	9	0.6
4848	-	USP22-SAGA complex	203.161	776.843	535.835	8	4	0.5
1201	7	1201	202.912	259.553	101.707	4	2	0.5
694	-	694	202.653	245.275	245.275	2	2	1
4704	-	protein complex (DDX28; DHX30; GRSF1; FASTKD2; FASTKD5)	202.603	414.682	333.219	5	4	0.8
2747	-	BBS-chaperonin complex	202.223	658.2	355.582	10	6	0.6
3773	-	3773	202.204	308.476	254.864	5	3	0.6
1278	5	1278	202.018	621.87	296.612	6	3	0.5
5549	76	5549	201.397	360.837	268.882	4	3	0.75
3584	127	3584	201.286	155.125	94.223	3	2	0.6667
2191	127	2191	201.286	142.365	94.223	3	2	0.6667
4995	-	4995	201.138	442.78	442.78	2	2	1
4977	-	4977	200.653	397.551	156.409	4	2	0.5
5215	71	5215	200.098	243.166	123.17	4	2	0.5
4635	71	4635	200.098	236.718	123.17	4	2	0.5
2005	13	2005	199.949	592.212	592.212	3	3	1
1119	8	1119	199.313	198.743	183.355	4	3	0.75
5148	10	5148	199.197	168.419	168.419	2	2	1
1150	-	1150	198.745	418.322	351.402	6	4	0.6667
4369	-	4369	198.552	291.12	42.229	4	2	0.5
2560	-	2560	198.552	282.407	42.229	4	2	0.5
2884	19	2884	197.658	1866.17	1215.14	19	11	0.5789
4690	116	TFIIE complex	196.825	82.496	82.496	2	2	1
2142	55	NELF complex (Negative elongation factor complex)	195.761	232.461	166.764	4	3	0.75
2105	50	SNF2H-BAZ1A complex	195.597	300.607	300.607	2	2	1
1621	104	1621	195.199	710.677	710.677	7	7	1
463	-	463	194.916	207.938	110.35	3	2	0.6667
5622	-	5622	194.762	264.082	91.587	4	2	0.5
5680	50	SMC1-SMC3 complex	194.612	284.775	284.775	2	2	1
4617	14	DNA ligase IV-condensin complex	192.587	386.809	282.838	3	2	0.6667
5745	-	5745	192.145	178.614	178.614	2	2	1
1952	-	1952	191.535	176.938	176.938	2	2	1
1955	29	1955	191.21	361.989	111.299	6	3	0.5
3834	-	CUL4A-DDB1-EED complex	190.853	264.846	177.166	3	2	0.6667
1688	-	1688	190.853	366.497	195.612	4	2	0.5
6061	-	6061	190.235	254.092	169.173	3	2	0.6667
4896	76	4896	189.303	405.981	314.026	5	4	0.8
1048	13	MLL-HCF complex	188.863	930.054	441.219	7	5	0.7143
1097	132	1097	188.768	213.067	177.473	5	3	0.6
3357	-	CUL4A-DDB1-RBBP5 complex	188.491	273.801	186.121	3	2	0.6667
3938	-	3938	187.919	325.961	88.351	4	2	0.5
4727	-	4727	187.864	608.601	343.563	11	6	0.5455
5802	-	5802	187.434	283.306	183.568	4	2	0.5
4239	-	4239	187.18	580.224	462.938	11	7	0.6364
3671	-	3671	186.77	374.89	280.672	5	3	0.6
3979	8	3979	186.647	648.356	616.796	8	6	0.75
4642	114	4642	186.383	662.288	662.288	6	6	1
5832	105	5832	185.853	1077.76	771.444	18	11	0.6111
2701	-	2701	185.607	260.413	87.181	3	2	0.6667
1872	38	1872	185.563	274.019	185.568	3	2	0.6667
1555	-	1555	185.108	368.933	368.933	2	2	1
2574	129	2574	184.985	436.486	320.568	7	4	0.5714
1107	6	1107	184.157	150.389	150.389	2	2	1
4534	112	PeBoW complex	183.894	199.341	151.633	3	2	0.6667
2845	112	DDX27-PeBoW complex	183.859	289.176	241.468	4	3	0.75
265	65	265	183.234	334.982	169.707	3	2	0.6667
3696	53	3696	183.111	168.631	103.789	4	2	0.5
373	5	373	182.815	344.962	290.53	6	4	0.6667
6090	-	6090	182.809	250.311	131.61	4	2	0.5
4932	-	4932	182.715	185.267	139.537	3	2	0.6667
653	-	653	182.553	125.09	125.09	2	2	1
299	-	299	180.407	377.963	377.963	2	2	1
5778	-	Polycystin-1-E-cadherin-beta-catenin-Flotillin-2 complex	180.037	692.546	132.561	4	2	0.5
3296	-	PP2A A/C-SG2NA complex	179.745	188.112	152.518	3	2	0.6667
52	0	52	179.621	405.75	198.855	6	3	0.5
4601	-	4601	179.59	469.197	393.921	5	4	0.8
3751	-	3751	179.475	582.055	539.27	10	8	0.8
490	26	490	179.086	147.666	81.739	4	2	0.5
4206	8	4206	178.423	730.353	698.809	8	6	0.75
3748	89	3748	177.093	848.983	558.988	9	6	0.6667
5839	132	PP2A A/C-striatin complex	175.98	187.035	151.441	3	2	0.6667
2621	-	BRAF-RAF1-14-3-3 complex	175.295	185.234	100.797	3	2	0.6667
4445	107	CTF18-CTF8-DCC1-RFC3 complex	175.076	206.078	147.939	4	2	0.5
5886	16	5886	173.852	403.391	403.391	4	4	1
1399	-	STAT6-p100-RHA complex	173.512	337.09	242.955	3	2	0.6667
2129	54	2129	172.239	221.154	133.298	4	2	0.5
2730	-	2730	172.136	315.806	171.152	4	2	0.5
4107	5	4107	171.668	359.285	314.539	6	5	0.8333
1285	16	Exocyst EXOC5-EXOC6 subcomplex	171.45	175.575	175.575	2	2	1
3635	19	3635	171.323	2723.46	1580.93	30	16	0.5333
3067	36	3067	171.03	202.046	89.435	3	2	0.6667
5628	80	Kinase maturation complex 1	170.24	791.699	451.815	16	8	0.5
2768	77	BLM complex II	170.104	452.47	240.707	6	3	0.5
1213	39	1213	169.367	202.272	157.804	3	2	0.6667
981	-	CUL4A-DDB1-WDR5 complex	169.354	251.236	163.556	3	2	0.6667
2299	-	2299	168.306	134.528	134.528	2	2	1
845	143	845	167.248	207.017	207.017	3	3	1
3283	-	3283	166.921	499.825	297.94	9	5	0.5556
2480	30	2480	165.883	274.874	136.075	3	2	0.6667
1526	30	1526	165.883	172.952	136.075	3	2	0.6667
3035	72	3035	165.643	136.738	69.253	4	2	0.5
3622	-	3622	165.626	225.783	113.725	4	2	0.5
3626	90	3626	165.51	274.573	234.004	3	2	0.6667
3021	5	3021	165.237	892.868	691.942	13	10	0.7692
3672	-	3672	165.211	339.683	339.683	2	2	1
3735	102	3735	164.677	241.343	156.136	3	2	0.6667
3339	11	P-TEFb.2 complex	163.638	123.807	123.807	2	2	1
4835	0	4835	163.486	262.324	171.233	3	2	0.6667
271	56	RNA-induced silencing complex, RISC	162.661	438.193	340.985	4	3	0.75
4268	-	4268	160.749	602.256	528.742	4	2	0.5
3610	-	3610	159.474	333.65	210.711	4	2	0.5
5282	13	5282	158.765	1468.21	910.853	10	7	0.7
596	62	596	158.117	290.587	278.378	3	2	0.6667
3763	-	3763	156.693	273.351	93.183	4	2	0.5
4379	55	4379	156.609	341.61	166.764	5	3	0.6
2227	-	CUL4B-DDB1-WDR26 complex	156.564	303.074	199.092	3	2	0.6667
3137	54	3137	156.498	305.125	217.269	5	3	0.6
4922	-	4922	156.464	365.262	246.269	4	2	0.5
2836	98	5S-DNA-TFIIIA-TFIIIC2-TFIIIB subcomplex	156.222	1039.32	592.38	9	5	0.5556
774	15	774	156.121	156.187	108.948	4	2	0.5
3597	-	IKBKB-CDC37-KIAA1967-HSP90AB1-HSP90AA1 complex	155.82	401.858	270.826	5	3	0.6
4246	-	4246	154.844	700.175	390.748	4	3	0.75
2380	-	2380	154.844	436.122	390.748	4	3	0.75
2823	-	2823	154.791	259.152	219.652	3	2	0.6667
5118	13	5118	154.034	521.877	164.464	6	3	0.5
6092	-	6092	152.937	161.729	161.729	2	2	1
1177	-	1177	152.925	178.981	110.451	4	2	0.5
984	-	Mitotic checkpoint complex (MCC)	151.83	234.933	91.878	4	2	0.5
5327	72	5327	150.729	319.419	194.058	8	4	0.5
1752	-	1752	150.651	254.227	254.227	2	2	1
1244	-	1244	150.089	267.265	113.067	4	2	0.5
2974	-	2974	149.982	213.62	162.264	3	2	0.6667
682	140	682	149.479	256.776	181.086	3	2	0.6667
2854	136	2854	149.052	881.85	656.069	8	5	0.625
555	128	555	148.967	499.132	271.048	5	3	0.6
3878	-	Ubiquilin-VCP-erasin complex	148.494	208.619	146.1	3	2	0.6667
482	-	482	148.266	767.515	725.008	7	6	0.8571
776	-	776	147.759	179.098	179.098	2	2	1
5833	7	5833	147.738	1247.26	905.874	8	6	0.75
185	-	185	147.103	247.105	181.445	3	2	0.6667
5239	-	PPP4C-PPP4R2-Gemin3-Gemin4 complex	146.83	294.256	212.278	4	2	0.5
3300	16	Exocyst complex	146.741	744.147	660.765	8	7	0.875
4122	-	TNF-alpha/NF-kappa B signaling complex 8	145.897	500.341	324.199	6	3	0.5
5713	-	Polyadenylation complex (CSTF1, CSTF2, CSTF3, SYMPK CPSF1, CPSF2, CPSF3)	145.671	660.244	528.964	7	5	0.7143
3238	80	3238	145.322	113.323	57.256	4	2	0.5
3317	93	3317	144.901	924.799	665.289	14	8	0.5714
365	65	365	144.503	417.217	211.194	5	3	0.6
1797	20	1797	143.601	1139.62	735.272	17	9	0.5294
2610	-	2610	143.451	125.814	125.814	2	2	1
1173	11	P-TEFb-BRD4-TRAP220 complex	143.124	444.16	291.941	4	3	0.75
2072	-	PC2 complex	142.686	710.642	424.804	12	6	0.5
3863	11	P-TEFb-SKP2 complex	142.299	171.224	123.463	3	2	0.6667
2769	11	BRD4-P-TEFb complex	142.299	275.682	123.463	3	2	0.6667
3509	87	3509	142.258	225.9	167.914	5	3	0.6
5601	56	5601	141.668	257.721	257.721	2	2	1
5811	-	5811	139.735	388.332	150.121	4	2	0.5
2210	90	2210	139.499	413.021	372.452	4	3	0.75
6254	114	6254	139.456	904.272	608.73	7	5	0.7143
74	16	74	139.346	838.348	754.966	9	8	0.8889
712	-	712	139.319	296.892	139.516	6	3	0.5
2754	38	2754	139.172	379.332	185.568	4	2	0.5
3903	11	3903	138.105	337.968	204.492	4	3	0.75
5032	-	5032	137.927	543.716	543.716	2	2	1
2462	-	2462	136.795	689.408	445.325	10	6	0.6
383	7	383	135.429	380.731	380.731	2	2	1
3807	-	3807	134.883	310.584	310.584	2	2	1
2670	-	TCF4-CTNNB1-CREBBP complex	134.766	422.156	350.848	3	2	0.6667
892	143	892	134.641	398.504	296.052	5	4	0.8
2898	87	2898	134.523	391.881	247.812	7	4	0.5714
5339	-	5339	134.355	129.222	129.222	3	2	0.6667
4993	-	4993	133.785	518.342	434.898	7	5	0.7143
4526	-	Septin complex	133.513	262.722	156.286	5	3	0.6
5254	41	BASC complex (BRCA1-associated genome surveillance complex)	131.062	1586.08	685.538	12	7	0.5833
3558	-	RAF1-MAP2K1-YWHAE complex	130.994	145.665	102.226	3	2	0.6667
3033	-	3033	130.893	225.745	180.371	3	2	0.6667
2007	-	2007	130.761	362.422	362.422	2	2	1
4633	89	4633	129.822	436.31	321.233	4	3	0.75
2209	41	R/M complex (RAD50-MRE11 complex)	129.201	234.485	234.485	2	2	1
1947	44	1947	128.977	234.824	136.742	3	2	0.6667
4956	-	4956	128.968	743.735	482.942	6	3	0.5
723	141	APC-Axin-1-beta-catenin complex	126.591	492.778	397.143	3	2	0.6667
1672	-	1672	126.027	453.069	126.656	4	2	0.5
855	-	REST-CoREST-mSIN3A complex	125.674	320.374	198.502	3	2	0.6667
998	13	UTX-MLL2/3 complex	125.354	2282.97	513.225	12	6	0.5
1093	4	1093	124.912	478.184	478.184	4	4	1
3802	-	3802	124.754	267.076	200.109	3	2	0.6667
2867	-	2867	124.732	197.666	197.666	2	2	1
3685	30	3685	124.412	311.751	136.075	4	2	0.5
4724	128	4724	124.139	566.855	271.048	6	3	0.5
6083	90	6083	124.133	355.062	234.004	4	2	0.5
3552	19	3552	122.419	1040.56	549.058	12	6	0.5
5055	4	5055	122.132	261.221	261.221	2	2	1
[truncated: 124 more rows]

## Sheet: NSAF_fraction-4_proteins
Clustid	Protein	MW_(Da)	Uniprot_ID	Gene_Names	NSAF_(ppm)
[truncated: 7,463 more rows]
